# Supplementary material for: Tumor-activated lymph node fibroblasts suppress T cell function in diffuse large B cell lymphoma
Source: J Clin Invest. 2023 Jul 3;133(13):e166070. doi: 10.1172/JCI166070 (PMC10313378; doi:10.1172/JCI166070)
Supplement: Supplemental tables 1-7 [file jci-133-166070-s144.xlsx]

## Sheet: Table S1
			Table S1. Clinical caracteristics on patients on TMA
			Parameter	n (%)
			Sample n	53
			Sex
			F	20 (37.7%)
			M	33 (62.3%)
			Age mean	62.7
			aaIPI1
			0-1	27 (50.9%)
			2-3	18 (33.9%)
			n.d.	8 (15.1%)
			Treatment
			chemo-immunotherapy2	49 (92.5%)
			no treatment	4 (7.5%)
			COO Hans classification
			GC	23 (43.4%)
			nGC	20 (37.7%)
			n.d.	10 (18.9%)
			COO Nanostring
			GCB	33 (62.3%)
			ABC	10 (18.9%)
			n.d.	10 (18.9%)
			Stage
			I/II	21 (39.6%)
			III/IV	28 (52.8%)
			n.d	4 (7.5%)
			Mutations
			CD10	20 (37.07%)
			BCL6	33 (61.1%)
			MUM1	24 (45.2%)
			BCL2	23 (42.59%)
			MYC	15 (27.78%)

## Sheet: Table S2
Table S2. IMC antibody list
Immune cells
Antigen	Clone	Isotope	Identifier	Supplier	Dilution
CD68	KP1	147	916104	R&D	1:500
CD20	H1	161	3161029D	Standard BioTools	1:400
CD8	D8A8Y	162	3162035D	Standard BioTools	1:400
CD3	Polyclonal	170	3170019D	Standard BioTools	1:400
Stromal cells
Antigen	Clone	Isotope	Identifier	Supplier	Dilution
Vimentin	RV202	143	3143029D	Standard BioTools	1:500
CD31	Polyclonal	151	ab76533	Abcam	1:200
FAP	EPR20021	159	ab207178	Abcam	1:100
Podoplanin	Polyclonal	160	AF3670	R&D	1:400
Checkpoints and functional
Antigen	Clone	Isotope	Identifier	Supplier	Dilution
PD-L1	130021	150	MAB1561	R&D	1:100
Tim-3	D5D5R	154	3154024D	Standard BioTools	1:100
Lag-3	D2G40	153	3153028D	Standard BioTools	1:100
PD-1	EPR4877(2)	165	3165039D	Standard BioTools	1:100
Granzyme B	EPR20129-217	167	3167021D	Standard BioTools	1:100
PD-L2	D7U8C	172	3172031D	Standard BioTools	1:50
Structural
Antigen	Clone	Isotope	Identifier	Supplier	Dilution
Cell-ID™ Intercalator	N/A	191/193	201192A	Standard BioTools	1:100

## Sheet: Table S3
Table S3. List of DLBCL cell lines and primary DLBCL-LN-derived B cells used to condition FRCs and DLBCL-FRC(p) used for RNA-seq
Name	Sample Type	Cell of Origin (COO)
TMD8	DLBCL Cell line	ABC
WSU-NHL	DLBCL Cell line	GCB
SU-DHL-10	DLBCL Cell line	GCB
OCI-Ly18	DLBCL Cell line	ABC
SU-DHL16	DLBCL Cell line	GCB
RL	DLBCL Cell line	GCB
OCI-Ly10	DLBCL Cell line	ABC
SU-DHL4	DLBCL Cell line	GCB
E3	Primary DLBCL cells	ABC
LN16	Primary DLBCL cells	GCB
5546	Primary DLBCL cells	n.d.
8421	Primary DLBCL cells	ABC
DLBCL-FRC(p) (GCB)	Primary FRCs from DLBCL-LN	GCB
DLBCL-FRC(p) (ABC)	Primary FRCs from DLBCL-LN	ABC
JY	EBV-transformed normal B lymphocyte cell line	n/a
00136	EBV-transformed normal B lymphocyte cell line	n/a
111BLCL	EBV-transformed normal B lymphocyte cell line	n/a
8379	Primary B reactive cells	n/a
8603	Primary B reactive cells	n/a
8979	Primary B reactive cells	n/a
ABC: Activated B cell type, GCB: Germinal Centre like, n.d. not determined, n/a not applicable

## Sheet: Table S4
Table S4. Top DEGs for each of the FRC clusters identified by scRNASeq
CLUSTER 0								CLUSTER 1								CLUSTER 2								CLUSTER 3								CLUSTER 4								CLUSTER 5								CLUSTER 6
cluster	gene	avg_log2FC	p_val	p_val_adj	pct.1	pct.2		cluster	gene	avg_log2FC	p_val	p_val_adj	pct.1	pct.2		cluster	gene	avg_log2FC	p_val	p_val_adj	pct.1	pct.2		cluster	gene	avg_log2FC	p_val	p_val_adj	pct.1	pct.2		cluster	gene	avg_log2FC	p_val	p_val_adj	pct.1	pct.2		cluster	gene	avg_log2FC	p_val	p_val_adj	pct.1	pct.2		cluster	gene
0	Cxcl12	1.47474	2.21598e-153	3.16487e-149	1	0.964		1	Penk	1.36483	1.77205e-71	2.53084e-67	0.935	0.702		2	Ccl21a	3.57355	4.25232e-202	6.07316e-198	0.996	0.714		3	Cxcl14	3.00619	3.27595e-158	4.67871e-154	0.936	0.469		4	F3	2.5076	3.43471e-107	4.90546e-103	0.965	0.725		5	Pi16	4.20021	7.68022e-160	1.09689e-155	0.944	0.464		6	Ccl2
0	Tmem176a	1.38722	1.90824e-117	2.72535e-113	0.992	0.842		1	Mt1	1.05351	3.59128e-35	5.12906e-31	0.99	0.928		2	Stmn2	2.19971	1.47594e-136	2.10794e-132	0.847	0.477		3	Col15a1	2.65228	1.01929e-178	1.45575e-174	0.955	0.361		4	Mgp	2.50621	1.30071e-78	1.85767e-74	0.891	0.611		5	Ackr3	3.75101	4.72721e-175	6.75141e-171	0.975	0.393		6	Clu
0	Csf2rb	1.303	2.62915e-85	3.75495e-81	0.894	0.581		1	Gadd45g	1.05158	2.49708e-24	3.56633e-20	0.709	0.453		2	Clu	2.07754	2.57906e-177	3.68342e-173	1	0.762		3	Smoc2	2.51731	4.61104e-175	6.58549e-171	0.971	0.562		4	Fmo2	2.22453	1.2209e-97	1.74368e-93	0.899	0.652		5	Fn1	3.35314	2.57003e-170	3.67052e-166	0.994	0.437		6	Mfge8
0	Lepr	1.26502	1.53605e-69	2.19379e-65	0.803	0.569		1	Igf1	0.994755	2.03743e-29	2.90986e-25	0.857	0.643		2	Mfge8	2.04329	1.91147e-154	2.72996e-150	0.998	0.867		3	Sparcl1	2.42425	2.09509e-169	2.99221e-165	0.986	0.608		4	Igfbp6	2.17328	3.71792e-116	5.30993e-112	0.995	0.636		5	Igfbp5	2.96036	6.5242e-101	9.31786e-97	0.954	0.625		6	Rgs5
0	Cyp2f2	1.26354	5.97809e-30	8.53791e-26	0.562	0.455		1	Isg15	0.986818	9.33403e-06	0.133309	0.511	0.349		2	Ccl19	1.83196	4.92533e-144	7.03436e-140	1	0.913		3	Timp3	2.37544	1.00008e-141	1.42831e-137	0.993	0.713		4	Gdf10	2.01585	6.24655e-113	8.92132e-109	0.902	0.453		5	Gfpt2	2.95297	3.90034e-148	5.57047e-144	0.985	0.58		6	Cxcl13
0	Tmem176b	1.25777	2.67266e-115	3.81709e-111	0.997	0.875		1	Ifit3	0.971605	3.12511e-12	4.46328e-08	0.525	0.325		2	Apoe	1.70796	2.83564e-160	4.04986e-156	1	0.938		3	Fabp4	2.32385	3.82742e-141	5.46632e-137	0.95	0.605		4	Chrdl1	1.93634	5.34269e-93	7.63043e-89	0.872	0.615		5	Ugdh	2.90715	4.60319e-143	6.57428e-139	0.985	0.639		6	Srgn
0	Des	1.18116	2.48289e-77	3.54606e-73	0.931	0.692		1	Sparcl1	0.958904	1.35324e-70	1.9327e-66	0.931	0.608		2	Grem1	1.57695	7.37898e-67	1.05387e-62	0.725	0.55		3	Col5a3	2.14624	1.58459e-171	2.26311e-167	0.967	0.446		4	Gpnmb	1.92366	3.10661e-104	4.43686e-100	0.87	0.663		5	Plpp3	2.84921	1.27397e-143	1.81948e-139	0.988	0.721		6	Ccl7
0	Igfbp3	1.17971	5.37951e-44	7.68302e-40	0.833	0.662		1	Mt2	0.936017	4.42531e-47	6.32022e-43	0.969	0.798		2	Ly6k	1.53634	4.59476e-88	6.56224e-84	0.84	0.657		3	Lum	2.00815	5.59544e-135	7.9914e-131	0.983	0.556		4	Cst3	1.85284	1.4572e-101	2.08117e-97	1	0.984		5	Anxa3	2.60955	9.6724e-119	1.38141e-114	0.867	0.377		6	Ctsc
0	Enpp2	1.17389	8.08723e-73	1.15502e-68	0.945	0.683		1	Apod	0.928828	7.21889e-16	1.031e-11	0.637	0.459		2	Bst1	1.49877	1.35686e-127	1.93787e-123	0.887	0.612		3	Htra3	1.91273	1.49053e-104	2.12877e-100	0.988	0.771		4	Nbl1	1.80299	1.49161e-86	2.13031e-82	0.851	0.425		5	Fndc1	2.54751	7.37001e-135	1.05258e-130	0.907	0.351		6	Lxn
0	Apoe	1.10271	5.35393e-100	7.64648e-96	0.997	0.934		1	Plac8	0.920977	8.55728e-20	1.22215e-15	0.839	0.695		2	Ifitm1	1.37664	3.67156e-109	5.24372e-105	0.996	0.791		3	Col6a3	1.90629	1.23697e-124	1.76664e-120	0.998	0.79		4	Fbln1	1.79673	3.98539e-92	5.69194e-88	0.924	0.563		5	Mfap5	2.49054	1.35824e-115	1.93984e-111	0.938	0.609		6	Ecscr
0	Btg2	1.06222	3.2116e-55	4.58681e-51	0.94	0.881		1	Il33	0.907669	1.33707e-07	0.00190961	0.745	0.618		2	Vtn	1.37579	1.54439e-118	2.2057e-114	0.962	0.72		3	Plin2	1.84423	2.00662e-127	2.86586e-123	0.964	0.7		4	Fgl2	1.77243	7.36959e-78	1.05253e-73	0.826	0.629		5	Mrgprg	2.40595	2.44478e-144	3.49164e-140	0.793	0.257		6	Birc2
0	Hmgcs2	1.04142	2.01676e-78	2.88033e-74	0.932	0.82		1	Srpx	0.903345	2.2489e-29	3.21188e-25	0.951	0.84		2	Ctsc	1.3698	2.65122e-119	3.78647e-115	0.973	0.762		3	Col6a2	1.83844	1.85513e-118	2.64949e-114	0.995	0.813		4	C2	1.73545	1.23503e-74	1.76387e-70	0.935	0.709		5	Ly6c1	2.3717	4.953e-125	7.07388e-121	0.951	0.543		6	Des
0	Epas1	0.973062	1.04969e-54	1.49917e-50	0.819	0.612		1	Timp1	0.837095	2.90789e-49	4.15305e-45	0.935	0.765		2	Igfbp3	1.3385	5.68904e-91	8.12509e-87	0.938	0.655		3	Col4a1	1.68836	7.23101e-92	1.03273e-87	0.993	0.932		4	Pltp	1.67681	3.61882e-72	5.16839e-68	0.918	0.766		5	Tnxb	2.33248	1.46902e-115	2.09805e-111	0.96	0.623		6	Ccnd1
0	Gm13889	0.922684	1.67456e-32	2.39161e-28	0.743	0.603		1	Socs3	0.775763	2.76575e-20	3.95004e-16	0.923	0.81		2	Mustn1	1.33147	9.61049e-102	1.37257e-97	0.922	0.656		3	Gsn	1.68824	8.80229e-141	1.25714e-136	1	0.992		4	S100a6	1.65986	5.83543e-111	8.33417e-107	0.997	0.946		5	Cd248	2.31746	8.37347e-118	1.1959e-113	0.923	0.505		6	Ccl19
0	Abcc9	0.898961	2.17981e-34	3.1132e-30	0.688	0.498		1	Spon2	0.770738	2.85949e-48	4.08393e-44	0.731	0.453		2	Apoc1	1.28814	2.14978e-47	3.07031e-43	0.627	0.436		3	Col6a1	1.65848	1.605e-102	2.29226e-98	0.993	0.832		4	Cfh	1.6575	2.1764e-94	3.10834e-90	0.986	0.732		5	Creb5	2.3022	1.58928e-67	2.26982e-63	0.741	0.321		6	Ccl9
0	Gm42418	0.897362	0.000610072	1	0.804	0.783		1	Malat1	0.75204	2.12424e-05	0.303384	0.994	0.998		2	Plvap	1.28236	1.14285e-90	1.63221e-86	0.874	0.587		3	Lpl	1.61186	3.34378e-93	4.77559e-89	0.998	0.916		4	Itgbl1	1.64312	8.54989e-97	1.2211e-92	0.78	0.504		5	Tmem100	2.29491	4.71502e-122	6.73399e-118	0.941	0.536		6	Galnt18
0	Phlda1	0.879794	5.38983e-16	7.69775e-12	0.85	0.808		1	Has1	0.742391	1.622e-40	2.31654e-36	0.794	0.547		2	Csf2rb2	1.23981	1.93019e-101	2.7567e-97	0.876	0.528		3	Mmp2	1.57561	9.65236e-104	1.37855e-99	0.981	0.634		4	Ecm1	1.62216	1.38769e-82	1.9819e-78	0.943	0.635		5	Cd55	2.29391	1.20895e-79	1.72662e-75	0.787	0.32		6	Bst1
0	Birc2	0.869484	6.04666e-36	8.63583e-32	0.847	0.742		1	Csrp2	0.69639	4.61395e-11	6.58965e-07	0.631	0.472		2	Tagln	1.23882	4.42727e-42	6.32302e-38	0.676	0.496		3	Hspg2	1.5675	7.08454e-99	1.01181e-94	0.979	0.65		4	Ogn	1.50802	5.22268e-65	7.45903e-61	0.897	0.718		5	Sema3c	2.25293	1.8406e-96	2.62874e-92	0.799	0.297		6	Plpp1
0	Ugcg	0.866093	1.39827e-43	1.99701e-39	0.778	0.543		1	Cfh	0.661155	1.09524e-23	1.56423e-19	0.916	0.734		2	Rgs5	1.18504	5.56943e-47	7.95426e-43	0.747	0.599		3	Lamb1	1.53193	4.14909e-113	5.92573e-109	0.95	0.595		4	Selenop	1.50367	1.95473e-75	2.79175e-71	0.992	0.943		5	Adgrd1	2.22481	3.28982e-125	4.69853e-121	0.904	0.474		6	Vcam1
0	Igkc	0.865349	8.23106e-52	1.17556e-47	0.591	0.469		1	Fbln1	0.629198	8.74876e-20	1.2495e-15	0.764	0.577		2	Gm13889	1.17544	1.07417e-97	1.53413e-93	0.894	0.586		3	Col3a1	1.50931	3.0858e-75	4.40714e-71	0.993	0.842		4	Podn	1.47549	4.70465e-72	6.71918e-68	0.837	0.634		5	Col14a1	2.21402	3.6237e-84	5.17536e-80	0.821	0.402		6	Timp1
0	Spns2	0.864425	2.07299e-40	2.96065e-36	0.62	0.408		1	Junb	0.60791	1.18937e-21	1.69865e-17	0.98	0.967		2	Vcam1	1.14932	3.15544e-79	4.5066e-75	0.953	0.673		3	Fbln2	1.40656	4.72183e-105	6.74372e-101	0.976	0.569		4	Cav1	1.46382	1.41161e-85	2.01606e-81	0.818	0.546		5	Pcolce2	2.20495	2.15623e-107	3.07953e-103	0.904	0.529		6	Trf
0	Cxcl16	0.852625	1.64725e-47	2.3526e-43	0.869	0.726		1	Rbp4	0.604188	5.29276e-61	7.55911e-57	0.839	0.609		2	Cdc42ep3	1.13336	9.40221e-76	1.34282e-71	0.825	0.583		3	Dpep1	1.39912	1.047e-90	1.49533e-86	0.998	0.74		4	Col1a2	1.41243	7.63096e-77	1.08985e-72	0.995	0.939		5	Pcsk6	2.19006	9.74615e-102	1.39195e-97	0.843	0.485		6	Ltbp2
0	Atf3	0.832925	1.27142e-17	1.81584e-13	0.68	0.578		1	Rsad2	0.601272	2.08822e-27	2.98239e-23	0.633	0.392		2	Csf2rb	1.12677	7.44648e-95	1.06351e-90	0.947	0.594		3	Nid1	1.37773	1.05712e-100	1.50978e-96	0.993	0.651		4	Prss23	1.40481	5.58402e-58	7.9751e-54	0.924	0.737		5	Adamts5	2.15609	2.62533e-101	3.7495e-97	0.904	0.453		6	Nfkbia
0	Fosb	0.821018	3.58173e-49	5.11543e-45	0.964	0.939		1	Ifi203	0.598208	6.39936e-06	0.0913957	0.723	0.62		2	Serpina10	1.11744	3.30973e-69	4.72695e-65	0.743	0.559		3	Col5a2	1.37755	4.16924e-84	5.95451e-80	0.964	0.642		4	Cpe	1.40182	9.19395e-80	1.31308e-75	0.777	0.473		5	Vcan	2.13133	1.07846e-126	1.54025e-122	0.938	0.486		6	Actn1
0	Ier3	0.809578	5.50228e-17	7.85835e-13	0.692	0.562		1	Hk2	0.571079	9.14945e-08	0.00130672	0.536	0.371		2	Cpxm1	1.1156	3.65405e-73	5.21871e-69	0.967	0.763		3	Ifi30	1.3599	2.42968e-114	3.47007e-110	0.883	0.537		4	Sfrp4	1.37494	4.14671e-55	5.92233e-51	0.658	0.437		5	Tgfbr2	2.13012	1.63787e-115	2.33921e-111	0.972	0.64		6	Slco2a1
0	Ifitm1	0.790142	9.24625e-51	1.32055e-46	0.945	0.789		1	Sned1	0.563297	6.78619e-06	0.0969204	0.609	0.476		2	Tnfsf13b	1.11164	1.51119e-81	2.15829e-77	0.858	0.533		3	Klf9	1.34879	9.32655e-82	1.33202e-77	0.993	0.874		4	Serpinf1	1.36678	5.79393e-75	8.2749e-71	0.976	0.806		5	Pla1a	2.12905	2.55357e-76	3.64701e-72	0.778	0.298		6	Il4i1
0	Kdm6b	0.783031	5.78403e-26	8.26075e-22	0.752	0.667		1	Gm12840	0.551991	1.47648e-34	2.10871e-30	0.815	0.593		2	Itga1	1.1038	1.24978e-64	1.78493e-60	0.767	0.478		3	Txnip	1.34601	1.68296e-66	2.4036e-62	0.998	0.929		4	Apod	1.33382	1.53427e-28	2.19125e-24	0.698	0.459		5	Sbsn	2.12082	1.7826e-41	2.54591e-37	0.599	0.312		6	Dclk1
0	Dclk1	0.774369	8.73513e-37	1.24755e-32	0.86	0.661		1	Il6	0.548193	2.81164e-06	0.0401559	0.511	0.362		2	C3	1.08331	8.23867e-106	1.17665e-101	1	0.945		3	Lama2	1.30307	8.35925e-111	1.19387e-106	0.931	0.518		4	Cd9	1.32185	9.22333e-71	1.31728e-66	0.976	0.839		5	Uap1	2.09321	2.18954e-105	3.1271e-101	0.966	0.668		6	Mif
0	H3f3b	0.774208	3.88675e-46	5.55106e-42	0.953	0.954		1	Fst	0.540977	5.3621e-12	7.65815e-08	0.701	0.57		2	Ltb	1.07876	2.0802e-63	2.97095e-59	0.714	0.593		3	Fbln7	1.25285	5.3575e-161	7.65158e-157	0.9	0.488		4	Adm	1.31894	2.59861e-22	3.71134e-18	0.62	0.484		5	Dpp4	2.05259	1.71095e-77	2.44358e-73	0.719	0.25		6	Enpp2
0	Nfkbia	0.748203	9.96512e-32	1.42322e-27	0.951	0.867		1	Hspe1	0.52972	1.87662e-09	2.68019e-05	0.896	0.809		2	Il7	1.06775	2.18965e-65	3.12725e-61	0.632	0.316		3	Serpinf1	1.23987	7.92759e-78	1.13222e-73	1	0.798		4	Gpc3	1.31863	3.19081e-44	4.55712e-40	0.791	0.603		5	Ly6a	2.0457	2.18834e-122	3.12538e-118	0.991	0.775		6	Cstb
0	Vegfa	0.745453	8.79397e-21	1.25596e-16	0.85	0.851		1	Lum	0.525335	9.31389e-28	1.33021e-23	0.845	0.571		2	Serpina3g	1.02818	6.27757e-82	8.96563e-78	0.716	0.345		3	Ccl11	1.23485	5.00211e-55	7.14402e-51	0.988	0.894		4	Dpep1	1.31433	9.56211e-74	1.36566e-69	0.981	0.748		5	Efemp1	1.9409	9.22547e-99	1.31758e-94	0.914	0.549		6	Ngfr
0	Ano1	0.744376	1.73435e-43	2.477e-39	0.629	0.488		1	Fgf10	0.524671	7.63996e-24	1.09114e-19	0.556	0.275		2	Hpgd	1.02509	1.09165e-25	1.55909e-21	0.61	0.58		3	Meg3	1.222	3.47359e-120	4.96098e-116	0.893	0.577		4	Olfml3	1.2742	4.74335e-46	6.77445e-42	0.864	0.67		5	Ace	1.90442	3.03767e-113	4.3384e-109	0.907	0.484		6	Fas
0	Csmd1	0.740581	1.69951e-17	2.42724e-13	0.697	0.605		1	Mafb	0.523005	9.7876e-10	1.39787e-05	0.615	0.441		2	Ugcg	1.01777	4.50641e-79	6.43605e-75	0.896	0.539		3	Spry1	1.21853	2.12899e-54	3.04063e-50	0.857	0.643		4	Vit	1.26899	1.9879e-77	2.83912e-73	0.829	0.616		5	Lsp1	1.89428	5.22758e-99	7.46604e-95	0.917	0.614		6	Cxcl16
0	Rapgef5	0.734185	1.9555e-12	2.79284e-08	0.527	0.433		1	Saa3	0.521836	4.28173e-41	6.11517e-37	0.587	0.293		2	Nudt4	1.01215	1.89511e-68	2.7066e-64	0.863	0.597		3	Col4a2	1.18951	1.48977e-68	2.12769e-64	0.986	0.864		4	Pid1	1.26471	7.71731e-61	1.10219e-56	0.802	0.501		5	Lbp	1.87084	3.68149e-94	5.25791e-90	0.861	0.58		6	Nme1
0	Odc1	0.70205	3.5173e-09	5.02341e-05	0.639	0.597		1	Rgs16	0.518388	1.58644e-06	0.0226575	0.413	0.247		2	Epas1	1.00972	8.90385e-80	1.27165e-75	0.902	0.612		3	Fst	1.18946	4.6001e-91	6.56987e-87	0.917	0.538		4	Cpxm2	1.24772	8.46431e-46	1.20887e-41	0.633	0.422		5	Mt2	1.86362	2.73262e-79	3.90273e-75	0.969	0.809		6	Aqp1
0	Gm26532	0.676346	8.28175e-13	1.1828e-08	0.636	0.503		1	Zfp36	0.514837	2.58176e-10	3.68727e-06	0.963	0.919		2	Des	0.999253	1.36909e-86	1.95534e-82	0.978	0.701		3	Hsd11b1	1.16289	1.94401e-75	2.77644e-71	0.871	0.589		4	Lgals3	1.23734	1.90987e-61	2.72768e-57	0.78	0.593		5	Fbn1	1.86205	1.36394e-107	1.94799e-103	0.938	0.502		6	Tagln
0	Csf2rb2	0.66458	2.56394e-38	3.66182e-34	0.732	0.539		1	Emp1	0.51179	0.000152408	1	0.621	0.509		2	Srgn	0.981203	2.90057e-73	4.14259e-69	0.929	0.644		3	Rhoj	1.14204	6.26659e-59	8.94994e-55	0.957	0.779		4	Pcolce2	1.23411	2.47956e-57	3.54131e-53	0.815	0.535		5	Has1	1.81863	2.68589e-89	3.83599e-85	0.87	0.553		6	Mmp3
0	Ier5	0.656492	2.93219e-07	0.00418776	0.781	0.818		1	Nr4a1	0.507038	1.57755e-05	0.225306	0.882	0.816		2	Tmem176b	0.968723	6.68174e-89	9.54286e-85	1	0.884		3	Oaf	1.10998	2.94387e-93	4.20444e-89	0.926	0.666		4	Timp2	1.22872	1.7528e-81	2.50335e-77	1	0.948		5	Anxa1	1.81087	5.55047e-103	7.92717e-99	0.954	0.792		6	Edf1
0	Vtn	0.644731	7.27771e-32	1.0394e-27	0.838	0.735		1	Iigp1	0.505922	0.000132693	1	0.595	0.466		2	Dsc3	0.964076	1.79321e-36	2.56106e-32	0.632	0.499		3	Ecm2	1.10069	1.31107e-68	1.87246e-64	0.893	0.533		4	Olfml2b	1.2116	7.9334e-73	1.13305e-68	0.834	0.568		5	Cd34	1.79092	1.7404e-105	2.48565e-101	0.951	0.46		6	Tagln2
0	Cxcl10	0.642057	8.58515e-16	1.22613e-11	0.383	0.224		1	Cebpd	0.501871	0.00124859	1	0.921	0.926		2	Ucp2	0.953371	9.58531e-80	1.36897e-75	0.82	0.675		3	Crispld2	1.08173	1.4319e-27	2.04504e-23	0.8	0.681		4	Inmt	1.20483	4.46968e-40	6.38359e-36	0.913	0.766		5	Lgi2	1.76605	2.32343e-112	3.31833e-108	0.889	0.586		6	Gja4
0	Rbpms	0.636124	2.4928e-06	0.0356022	0.774	0.789		1	Man2a1	0.487114	8.97436e-13	1.28172e-08	0.886	0.727		2	Ctss	0.937566	1.41025e-33	2.01411e-29	0.565	0.345		3	Rhob	1.0763	6.73724e-39	9.62213e-35	0.974	0.867		4	Ly6a	1.19603	2.99391e-69	4.27591e-65	0.981	0.773		5	Fstl1	1.75766	3.4698e-118	4.95557e-114	0.969	0.796		6	Marcks
0	Clk1	0.631039	3.00063e-12	4.28549e-08	0.874	0.869		1	Cxcl1	0.48551	2.74307e-07	0.00391766	0.847	0.771		2	Tmem176a	0.933162	2.57396e-80	3.67612e-76	1	0.851		3	Lamc1	1.05623	7.91647e-70	1.13063e-65	0.964	0.722		4	Ly6c1	1.19476	2.6284e-59	3.75388e-55	0.897	0.544		5	Metrnl	1.73467	1.50446e-92	2.14867e-88	0.914	0.665		6	Csf2rb2
0	Ctsc	0.630579	1.03587e-39	1.47943e-35	0.894	0.767		1	Fgf18	0.483394	2.11689e-58	3.02334e-54	0.817	0.547		2	Cyp26b1	0.927331	7.17435e-35	1.02464e-30	0.632	0.495		3	Hes1	1.04729	4.28264e-55	6.11646e-51	0.957	0.766		4	Lamb2	1.18885	6.11025e-48	8.72666e-44	0.861	0.657		5	Igfbp6	1.72925	2.47893e-108	3.54041e-104	0.994	0.642		6	Meox1
0	Slc1a3	0.629729	6.26131e-12	8.9424e-08	0.789	0.731		1	Hspa1b	0.472748	5.17871e-15	7.39624e-11	0.821	0.632		2	Mrpl38	0.917777	1.20909e-57	1.72683e-53	0.869	0.688		3	Gask1b	1.04684	2.0406e-103	2.91439e-99	0.921	0.57		4	S100a10	1.18312	5.85604e-60	8.3636e-56	0.957	0.836		5	Smpd3	1.71666	1.7583e-51	2.51121e-47	0.707	0.371		6	Cd74
0	Jun	0.621233	1.02192e-50	1.45951e-46	0.994	0.988		1	Steap4	0.471309	3.82329e-13	5.46042e-09	0.888	0.715		2	Lepr	0.915857	1.53293e-78	2.18932e-74	0.896	0.57		3	Apod	1.03945	7.27235e-38	1.03864e-33	0.779	0.441		4	Clec3b	1.17076	3.94617e-51	5.63592e-47	0.97	0.841		5	Dpt	1.71084	4.15039e-93	5.92759e-89	0.944	0.681		6	Cotl1
0	Gem	0.617477	2.62955e-10	3.75553e-06	0.746	0.744		1	Smc1a	0.469292	3.77181e-08	0.000538691	0.831	0.704		2	C4b	0.897851	9.99001e-72	1.42677e-67	0.982	0.803		3	Serpine2	1.03606	1.80304e-56	2.5751e-52	0.843	0.553		4	Mpp6	1.15934	2.05803e-62	2.93928e-58	0.777	0.586		5	Ablim1	1.69638	4.8173e-92	6.88007e-88	0.957	0.62		6	Serpinb6b
0	Tra2a	0.611627	7.06095e-06	0.100844	0.815	0.838		1	Tgfb2	0.461934	3.4346e-14	4.9053e-10	0.556	0.397		2	Ccnd1	0.897468	2.28061e-55	3.25717e-51	0.745	0.446		3	Btg1	1.02459	5.13196e-44	7.32946e-40	0.948	0.736		4	Gas6	1.14943	4.83822e-26	6.90995e-22	0.837	0.739		5	Axl	1.69438	2.31795e-99	3.3105e-95	0.981	0.82		6	Tpm1
0	Ptgir	0.606046	3.29629e-32	4.70777e-28	0.683	0.555		1	Shisa5	0.460454	6.66002e-10	9.51184e-06	0.892	0.799		2	Ptger4	0.891687	1.10373e-77	1.57635e-73	0.712	0.444		3	Gsta3	0.995267	3.2118e-146	4.5871e-142	0.84	0.425		4	Ctsk	1.13233	2.99012e-36	4.27049e-32	0.799	0.599		5	Scara5	1.67812	2.30725e-92	3.29522e-88	0.975	0.654		6	Serpina3g
0	Nos1ap	0.605545	0.00985816	1	0.361	0.323		1	Mndal	0.459317	2.7638e-09	3.94726e-05	0.711	0.559		2	Fam180a	0.882431	8.4811e-61	1.21127e-56	0.772	0.667		3	Entpd2	0.990357	4.87369e-61	6.9606e-57	0.971	0.697		4	Timp3	1.12426	1.93733e-51	2.7669e-47	0.927	0.728		5	Ifi27l2a	1.67066	5.99911e-78	8.56794e-74	0.852	0.338		6	Apoe
0	Kctd12	0.603085	9.58839e-13	1.36941e-08	0.685	0.586		1	Adamtsl1	0.448879	4.53876e-28	6.48225e-24	0.811	0.652		2	Dclk1	0.881335	2.93487e-67	4.19158e-63	0.949	0.659		3	Angptl1	0.983725	5.43709e-139	7.76525e-135	0.848	0.405		4	Pdgfrl	1.11932	5.69662e-40	8.13591e-36	0.614	0.397		5	Qpct	1.63078	2.30755e-59	3.29564e-55	0.719	0.321		6	Ucp2
0	Vcam1	0.599522	1.19191e-13	1.70228e-09	0.792	0.695		1	Pabpc1	0.448283	4.34256e-06	0.0620204	0.933	0.875		2	Ecscr	0.878062	9.95896e-70	1.42234e-65	0.792	0.437		3	Bmper	0.978629	6.31937e-156	9.02533e-152	0.898	0.456		4	Cryab	1.11353	5.2041e-42	7.4325e-38	0.821	0.694		5	Gm12840	1.63046	5.36515e-70	7.66251e-66	0.849	0.603		6	Mrpl38
0	Cstb	0.594601	3.1835e-15	4.54668e-11	0.894	0.847		1	Tspan11	0.436271	1.33084e-59	1.9007e-55	0.809	0.429		2	Cxcl12	0.876867	3.59492e-68	5.13426e-64	1	0.966		3	Plau	0.953761	1.96509e-85	2.80654e-81	0.838	0.438		4	Dkk3	1.08647	1.09922e-53	1.56991e-49	0.639	0.334		5	Plat	1.62517	7.02862e-75	1.00383e-70	0.815	0.427		6	Lgals1
0	Egr3	0.591284	6.22346e-17	8.88834e-13	0.59	0.552		1	Ptges3	0.433542	2.65818e-09	3.79641e-05	0.931	0.86		2	Mylk	0.872509	4.44778e-55	6.35232e-51	0.767	0.486		3	Tcf4	0.950983	2.6766e-45	3.82272e-41	0.855	0.602		4	Col1a1	1.08632	4.15505e-36	5.93425e-32	0.962	0.895		5	Emilin2	1.60108	8.64386e-82	1.23452e-77	0.849	0.454		6	CR974586.4
0	Mtss1	0.582928	1.02518e-13	1.46417e-09	0.595	0.528		1	Arpc1a	0.42627	4.61403e-06	0.0658975	0.821	0.739		2	Birc2	0.865492	1.46044e-69	2.0858e-65	0.938	0.733		3	Abca8a	0.948019	4.32569e-45	6.17796e-41	0.96	0.811		4	Sfrp2	1.08326	4.81916e-28	6.88272e-24	0.685	0.542		5	Ecm1	1.6008	2.84596e-89	4.0646e-85	0.975	0.636		6	S1pr3
0	Cxcl13	0.580869	2.07333e-24	2.96114e-20	0.839	0.783		1	Fos	0.422554	1.46093e-15	2.0865e-11	0.982	0.974		2	CR974586.4	0.854365	1.39537e-40	1.99286e-36	0.729	0.621		3	Cldn15	0.939613	3.72244e-86	5.31639e-82	0.786	0.504		4	Mt1	1.08121	9.74092e-57	1.3912e-52	0.995	0.931		5	Heg1	1.58385	1.30306e-85	1.86102e-81	0.907	0.508		6	Ly96
0	Fos	0.579663	1.04367e-37	1.49057e-33	0.987	0.972		1	Egr2	0.421371	8.49989e-22	1.21395e-17	0.76	0.608		2	Lpar1	0.852469	3.74007e-53	5.34157e-49	0.778	0.511		3	Ccdc80	0.936999	5.05517e-54	7.2198e-50	0.952	0.709		4	Emp1	1.06903	1.51991e-42	2.17074e-38	0.785	0.491		5	Klf3	1.56697	1.54134e-73	2.20134e-69	0.923	0.655		6	Cpxm1
0	Zfp36	0.572807	3.05471e-23	4.36274e-19	0.954	0.919		1	Ifit3b	0.420757	5.68438e-11	8.11843e-07	0.507	0.366		2	Irf8	0.85193	9.80382e-71	1.40018e-66	0.809	0.496		3	Ifi207	0.93628	4.13649e-59	5.90774e-55	0.952	0.562		4	Ntn1	1.06493	5.77536e-63	8.24837e-59	0.707	0.418		5	Lrrn4cl	1.5552	1.7857e-68	2.55033e-64	0.83	0.56		6	Eif5a
0	Thbs2	0.572649	0.000682847	1	0.55	0.528		1	Hspd1	0.410498	6.40389e-07	0.00914604	0.8	0.706		2	Hmgcs2	0.84986	1.00189e-71	1.43091e-67	0.962	0.823		3	Sparc	0.905459	3.40287e-44	4.85998e-40	1	0.981		4	Gabra3	1.05281	5.28025e-80	7.54125e-76	0.796	0.537		5	Loxl1	1.53238	6.50055e-78	9.28409e-74	0.914	0.671		6	Smap2
0	S1pr3	0.570624	6.27827e-20	8.96663e-16	0.686	0.574		1	Inmt	0.407328	3.86247e-08	0.000551638	0.888	0.763		2	Slco2a1	0.843246	6.15083e-50	8.78462e-46	0.745	0.626		3	Ppp1r2	0.901389	8.20916e-35	1.17243e-30	0.843	0.609		4	Aebp1	1.04752	1.16342e-39	1.66159e-35	0.992	0.949		5	Cadm3	1.52967	7.8289e-104	1.11812e-99	0.852	0.548		6	Stmn2
0	Ppp1r10	0.566266	0.00486848	1	0.464	0.467		1	Tubb4b	0.407024	5.41989e-17	7.74068e-13	0.925	0.831		2	Bgn	0.839868	3.65998e-76	5.22718e-72	0.998	0.916		3	Enpep	0.900645	1.32948e-118	1.89876e-114	0.879	0.402		4	Rbp4	1.03471	2.56175e-47	3.65869e-43	0.75	0.633		5	Timp2	1.51714	8.70136e-103	1.24273e-98	0.988	0.95		6	Kctd12
0	Srsf2	0.564594	2.47221e-06	0.0353081	0.868	0.873		1	Gpc3	0.406868	3.83507e-46	5.47725e-42	0.872	0.578		2	Ccn1	0.837761	1.38919e-32	1.98404e-28	0.796	0.56		3	Arc	0.882278	1.26879e-103	1.81208e-99	0.812	0.559		4	Serping1	1.02061	8.12736e-88	1.16075e-83	1	0.98		5	Ifi204	1.51117	5.47541e-80	7.81997e-76	0.923	0.511		6	Pakap.1
0	Icam1	0.554743	4.74396e-13	6.77533e-09	0.789	0.722		1	Xaf1	0.405398	2.75049e-18	3.92825e-14	0.67	0.473		2	Zmynd15	0.834909	1.31546e-48	1.87874e-44	0.696	0.543		3	Mafb	0.871904	2.16072e-18	3.08593e-14	0.671	0.436		4	Gsn	1.01702	1.33843e-68	1.91155e-64	1	0.992		5	Ddr2	1.50494	1.63103e-76	2.32944e-72	0.926	0.566		6	Dram1
0	Rpl38	0.550953	3.17904e-31	4.54031e-27	0.979	0.978		1	Adprh	0.400348	3.36799e-05	0.481017	0.743	0.636		2	Msc	0.829307	6.79057e-47	9.69829e-43	0.772	0.629		3	Ifi205	0.863863	1.27034e-60	1.8143e-56	0.933	0.55		4	C7	1.01315	2.92551e-49	4.17822e-45	0.788	0.669		5	Tgfbr3	1.50075	4.18105e-60	5.97137e-56	0.914	0.634		6	Ltc4s
0	Nr2f1	0.545236	1.28567e-07	0.00183619	0.547	0.476		1	Snhg8	0.398076	2.70753e-07	0.00386689	0.807	0.706		2	Ccl2	0.826736	2.85294e-30	4.07457e-26	0.716	0.545		3	Cst3	0.86343	1.43808e-50	2.05387e-46	1	0.984		4	Prelp	0.99425	1.35676e-25	1.93772e-21	0.859	0.743		5	Ebf2	1.48541	6.77294e-64	9.67311e-60	0.799	0.451		6	Cd82
0	Vegfc	0.544306	3.55376e-18	5.07548e-14	0.596	0.495		1	Aox3	0.394606	0.00515041	1	0.489	0.423		2	Fmod	0.826076	2.76492e-84	3.94887e-80	0.805	0.662		3	Ctsb	0.857455	1.6184e-30	2.31141e-26	0.986	0.936		4	Gadd45g	0.988844	3.31433e-40	4.73353e-36	0.761	0.457		5	Opcml	1.46494	6.862e-61	9.8003e-57	0.676	0.258		6	Rarres1
0	Ssbp2	0.541114	3.92879e-09	5.6111e-05	0.768	0.754		1	Auts2	0.392948	1.05965e-11	1.51339e-07	0.674	0.548		2	Slc15a3	0.810802	4.73726e-44	6.76576e-40	0.736	0.528		3	Plxdc2	0.856417	3.09068e-40	4.4141e-36	0.931	0.619		4	Tspan11	0.988615	6.40958e-76	9.15416e-72	0.788	0.45		5	S100a13	1.45513	6.69783e-71	9.56584e-67	0.873	0.722		6	Cald1
0	Nr2f2	0.539026	2.5342e-10	3.61934e-06	0.782	0.749		1	Ybx3	0.379111	2.16159e-07	0.00308718	0.929	0.835		2	Gucy1a1	0.804254	2.35313e-49	3.36074e-45	0.696	0.485		3	G0s2	0.855008	2.70575e-33	3.86435e-29	0.81	0.578		4	Penk	0.984805	1.48452e-36	2.1202e-32	0.875	0.721		5	Prg4	1.44323	2.78141e-64	3.97241e-60	0.759	0.556		6	Csrp1
0	Cp	0.537974	1.37894e-08	0.00019694	0.798	0.837		1	Ssr2	0.376075	1.12693e-08	0.000160948	0.935	0.861		2	H2-Q7	0.803481	1.54752e-49	2.21017e-45	0.871	0.619		3	AW112010	0.853977	3.64494e-33	5.2057e-29	0.888	0.666		4	Aldh1a1	0.97099	3.52855e-58	5.03947e-54	0.842	0.698		5	Procr	1.42466	3.35769e-58	4.79545e-54	0.812	0.614		6	Eva1b
0	Rpl13a	0.535155	1.47158e-14	2.10171e-10	0.962	0.948		1	Slit3	0.374911	3.09172e-19	4.41559e-15	0.902	0.769		2	Tgfbi	0.792992	1.06714e-52	1.52409e-48	0.909	0.747		3	Rnase4	0.844235	1.69449e-44	2.42007e-40	0.995	0.889		4	Entpd2	0.964309	2.10283e-44	3.00326e-40	0.897	0.713		5	Jpt1	1.42234	3.22741e-61	4.60939e-57	0.867	0.565		6	Csf2rb
0	Spon1	0.533259	5.42541e-05	0.774857	0.423	0.349		1	Serpinh1	0.374688	4.49065e-09	6.41355e-05	0.998	0.982		2	Cd74	0.777755	7.28755e-40	1.04081e-35	0.667	0.356		3	Ssh2	0.844208	1.60355e-62	2.2902e-58	0.795	0.422		4	Mt2	0.959536	2.32351e-64	3.31843e-60	0.951	0.809		5	Zyx	1.41664	2.37501e-72	3.39199e-68	0.849	0.559		6	Plvap
0	Ptma	0.52963	5.57885e-27	7.96772e-23	0.986	0.994		1	Ndufb2	0.371216	0.00124536	1	0.749	0.674		2	Gpm6b	0.764388	1.55926e-50	2.22694e-46	0.869	0.656		3	Ang	0.837584	1.72999e-83	2.47077e-79	0.924	0.67		4	Anxa2	0.955365	9.05986e-41	1.29393e-36	0.886	0.709		5	Ahnak	1.41182	8.18557e-76	1.16906e-71	0.997	0.839		6	Ctss
0	Pnrc1	0.525592	3.16239e-21	4.51653e-17	0.934	0.863		1	Socs1	0.370847	0.00125568	1	0.446	0.3		2	Cxcl9	0.762338	9.58588e-13	1.36905e-08	0.317	0.24		3	Rora	0.832908	3.37012e-51	4.8132e-47	0.89	0.586		4	Hsd11b1	0.954664	1.13699e-46	1.62385e-42	0.845	0.598		5	Nid1	1.40164	9.08749e-87	1.29787e-82	0.951	0.669		6	Cfl1
0	Arid5b	0.524896	3.47338e-12	4.96068e-08	0.67	0.576		1	Hspa8	0.370241	4.97094e-11	7.0995e-07	0.984	0.973		2	Igfbp7	0.758461	1.92854e-78	2.75434e-74	0.998	0.968		3	Serpinh1	0.832152	4.09228e-38	5.8446e-34	1	0.982		4	Crip1	0.95441	1.54707e-41	2.20953e-37	0.965	0.879		5	Vegfd	1.39974	1.9893e-91	2.84112e-87	0.836	0.458		6	Ehd1
0	Tra2b	0.522928	0.00393942	1	0.83	0.851		1	Dhrs3	0.364935	8.82364e-06	0.126019	0.723	0.619		2	Nxph1	0.758421	2.68029e-55	3.82798e-51	0.641	0.436		3	Col1a1	0.827063	8.21676e-36	1.17352e-31	0.99	0.889		4	Hexa	0.954366	1.08783e-33	1.55364e-29	0.851	0.713		5	Zfp385a	1.39155	3.49258e-63	4.9881e-59	0.809	0.537		6	Syt13
0	Dleu2	0.520996	4.46827e-13	6.38158e-09	0.585	0.484		1	Atp5g1	0.36397	4.03653e-05	0.576498	0.894	0.823		2	Pgf	0.754306	1.42862e-39	2.04035e-35	0.625	0.494		3	Tsc22d3	0.824474	3.65445e-62	5.21929e-58	0.945	0.787		4	Gas1	0.941163	1.09833e-31	1.56864e-27	0.91	0.813		5	Chst1	1.38934	6.84785e-78	9.7801e-74	0.787	0.559		6	Hmgcs2
0	Srsf5	0.519644	2.74959e-12	3.92697e-08	0.912	0.883		1	Ehd2	0.363443	5.18257e-09	7.40175e-05	0.819	0.695		2	Trf	0.745593	4.67665e-19	6.67919e-15	0.69	0.648		3	Aspn	0.821039	2.08172e-80	2.97311e-76	0.895	0.533		4	Xdh	0.929731	1.38431e-45	1.97707e-41	0.902	0.635		5	Vgll3	1.38796	5.73513e-64	8.19091e-60	0.775	0.4		6	Pcdh15
0	Gadd45b	0.512231	9.42113e-25	1.34553e-20	0.804	0.655		1	Manf	0.362585	0.00134196	1	0.929	0.868		2	Csrp1	0.740724	3.06161e-54	4.3726e-50	0.854	0.65		3	Cd300lg	0.811243	1.1214e-107	1.60159e-103	0.812	0.516		4	Smoc2	0.92297	4.2604e-44	6.0847e-40	0.802	0.594		5	Galnt15	1.37466	4.48511e-90	6.40564e-86	0.914	0.655		6	Dsc3
0	Ntrk1	0.510051	1.4944e-06	0.021343	0.533	0.519		1	Hsp90aa1	0.359879	4.90493e-08	0.000700523	0.925	0.878		2	Cxcl16	0.735813	1.80796e-57	2.58213e-53	0.927	0.726		3	Fcgrt	0.809598	1.66379e-36	2.37622e-32	0.957	0.794		4	Abca8a	0.922944	5.58515e-34	7.97671e-30	0.924	0.819		5	Clec3b	1.37197	4.76607e-91	6.8069e-87	0.991	0.84		6	Acta2
0	Rps24	0.507821	3.4726e-20	4.95956e-16	0.984	0.984		1	Hacd2	0.359355	1.15943e-24	1.6559e-20	0.737	0.485		2	B2m	0.733584	1.51318e-92	2.16113e-88	1	0.97		3	Col1a2	0.807475	1.65355e-45	2.3616e-41	0.995	0.938		4	Svep1	0.917442	9.69734e-35	1.38497e-30	0.774	0.565		5	Ahnak2	1.34911	7.48716e-74	1.06932e-69	0.864	0.59		6	Serpinb9
0	Cited2	0.507729	1.15497e-05	0.164953	0.509	0.444		1	Maf	0.358766	0.00749808	1	0.53	0.428		2	Serpinb6b	0.728417	3.45788e-58	4.93855e-54	0.663	0.484		3	Ubc	0.807112	4.07603e-32	5.82139e-28	0.998	0.955		4	Ahnak2	0.917236	3.50449e-46	5.00511e-42	0.785	0.597		5	Slc4a4	1.33734	6.38722e-70	9.12222e-66	0.815	0.456		6	Gfra2
0	Cpxm1	0.507376	7.18651e-06	0.102638	0.77	0.801		1	Ifi204	0.355345	6.59054e-20	9.41261e-16	0.788	0.51		2	Rnf150	0.727399	1.66249e-30	2.37437e-26	0.588	0.393		3	Cyth3	0.796876	5.33868e-30	7.6247e-26	0.774	0.582		4	Ahnak	0.916221	7.07107e-54	1.00989e-49	0.976	0.84		5	Dact2	1.30829	1.15481e-58	1.64929e-54	0.667	0.379		6	Ppp1r14b
0	Sostdc1	0.503469	5.38662e-05	0.769318	0.416	0.354		1	Fxyd5	0.354695	9.94476e-09	0.000142031	0.67	0.556		2	H2-Q6	0.718894	2.30658e-43	3.29426e-39	0.714	0.422		3	Heyl	0.794056	2.1168e-120	3.02321e-116	0.843	0.546		4	Ltbp4	0.913815	6.94535e-27	9.91935e-23	0.848	0.72		5	Krtdap	1.28523	0.00444743	1	0.364	0.05		6	Serpina10
0	Col27a1	0.502324	2.62483e-62	3.74878e-58	0.666	0.359		1	Tuba1b	0.354379	1.13448e-05	0.162026	0.967	0.908		2	Akr1cl	0.710191	1.21498e-38	1.73523e-34	0.583	0.411		3	Egr1	0.788756	2.44942e-35	3.49826e-31	0.998	0.964		4	Epha3	0.912445	1.20788e-53	1.72509e-49	0.69	0.408		5	Meg3	1.27769	6.81036e-18	9.72655e-14	0.756	0.605		6	Akr1cl
0	Trib1	0.500686	6.03127e-12	8.61386e-08	0.607	0.544		1	Nppc	0.353948	5.18157e-73	7.40032e-69	0.662	0.354		2	Tns3	0.707065	1.94734e-54	2.78119e-50	0.694	0.402		3	Pcolce	0.785957	7.29419e-31	1.04176e-26	0.986	0.876		4	Il6st	0.909179	3.72347e-38	5.31786e-34	0.886	0.684		5	Islr	1.27767	8.64991e-42	1.23538e-37	0.759	0.544		6	Actb
0	Dlc1	0.499902	0.00029161	1	0.738	0.77		1	Cebpb	0.352304	0.00145538	1	0.969	0.955		2	Lrg1	0.703536	9.87167e-15	1.40987e-10	0.47	0.404		3	Mrc2	0.772505	2.6429e-77	3.77459e-73	0.895	0.56		4	Adamts2	0.902777	3.71962e-40	5.31236e-36	0.769	0.61		5	Nox4	1.27664	1.34781e-71	1.92495e-67	0.753	0.461		6	Vegfc
0	Tnfsf11	0.498883	1.06468e-32	1.52057e-28	0.494	0.293		1	Atp5mpl	0.351636	0.00247139	1	0.853	0.776		2	Slc7a11	0.701045	1.59479e-24	2.27768e-20	0.488	0.38		3	Ndufa4l2	0.772137	6.82558e-14	9.74829e-10	0.624	0.454		4	Nog	0.88082	4.36674e-26	6.23657e-22	0.636	0.573		5	Sfrp2	1.26631	2.07319e-40	2.96093e-36	0.753	0.536		6	Pold4
0	1200007C13Rik	0.492883	0.0025092	1	0.566	0.584		1	Pcdh19	0.351331	2.5851e-26	3.69204e-22	0.725	0.483		2	Enpp2	0.701024	2.36163e-52	3.37289e-48	0.987	0.694		3	Ctsh	0.770413	4.09541e-38	5.84907e-34	0.836	0.531		4	Hmcn2	0.8777	1.33398e-05	0.190518	0.495	0.506		5	Ogn	1.23533	2.01437e-54	2.87692e-50	0.889	0.722		6	Hnrnpa1
0	Srsf7	0.492545	0.000312803	1	0.871	0.903		1	Chchd1	0.350005	3.63219e-14	5.1875e-10	0.809	0.605		2	Smap2	0.697974	1.43973e-34	2.05622e-30	0.71	0.555		3	Rarres2	0.733956	2.30037e-34	3.28538e-30	0.986	0.935		4	Timp1	0.869093	2.57138e-59	3.67245e-55	0.897	0.778		5	Myoc	1.22604	5.59348e-14	7.98861e-10	0.244	0.388		6	Actg1
0	Slc15a3	0.491419	1.75276e-05	0.250329	0.585	0.553		1	Eid1	0.348802	0.00378866	1	0.609	0.522		2	Gm16685	0.684827	3.49512e-26	4.99173e-22	0.541	0.426		3	Lrp1	0.730239	4.08094e-31	5.82841e-27	0.974	0.798		4	Tmem119	0.868776	1.2594e-55	1.79867e-51	0.804	0.645		5	Igfbp4	1.22534	1.2769e-56	1.82367e-52	0.991	0.931		6	Mylk
0	Sox4	0.491	2.11665e-21	3.023e-17	0.685	0.492		1	Eif5a	0.346532	0.000314458	1	0.963	0.929		2	Kctd12	0.68365	9.78957e-43	1.39815e-38	0.814	0.57		3	Psap	0.722456	7.03978e-39	1.00542e-34	1	0.932		4	Ntrk2	0.867022	9.85222e-27	1.40709e-22	0.75	0.576		5	S100a10	1.22496	2.28613e-58	3.26505e-54	0.963	0.838		6	Nudt4
0	Rps19	0.490841	1.1455e-14	1.63601e-10	0.978	0.987		1	Xbp1	0.34633	2.64144e-05	0.377251	0.947	0.893		2	Tspan7	0.682098	1.56289e-34	2.23213e-30	0.652	0.557		3	Camk2n1	0.721493	5.90836e-29	8.43833e-25	0.81	0.61		4	Anxa5	0.859097	2.247e-38	3.20916e-34	0.957	0.87		5	Nova1	1.2183	6.69512e-49	9.56197e-45	0.694	0.426		6	Prcp
0	Rpl9	0.472792	2.71202e-11	3.87331e-07	0.976	0.984		1	Snai1	0.345941	4.68312e-31	6.68843e-27	0.796	0.621		2	Vamp5	0.67304	2.17008e-48	3.09931e-44	0.767	0.528		3	Akap12	0.719552	1.72325e-08	0.000246115	0.517	0.29		4	Srpx	0.858086	2.71628e-34	3.87939e-30	0.94	0.847		5	Arl4d	1.21816	1.48752e-88	2.12447e-84	0.772	0.479		6	Nfkb2
0	Mustn1	0.469075	2.23998e-18	3.19914e-14	0.782	0.673		1	Fam162a	0.344581	2.13455e-10	3.04857e-06	0.788	0.612		2	Cfb	0.669269	5.31037e-43	7.58427e-39	0.874	0.678		3	Tmem140	0.716479	2.64728e-49	3.78084e-45	0.862	0.576		4	Thbd	0.85424	2.20237e-24	3.14542e-20	0.739	0.571		5	Flrt2	1.21741	5.35916e-30	7.65396e-26	0.642	0.367		6	Nfkbie
0	H2-Q7	0.468588	1.68668e-07	0.00240892	0.674	0.653		1	Cdkn1a	0.344439	8.66161e-15	1.23705e-10	0.829	0.692		2	Ccl7	0.646548	2.26763e-23	3.23863e-19	0.796	0.706		3	Itm2b	0.715478	2.43893e-67	3.48328e-63	1	0.976		4	Rbp1	0.840682	1.94766e-31	2.78165e-27	0.845	0.73		5	Dcbld2	1.19947	3.20782e-78	4.58141e-74	0.79	0.438		6	Dpysl3
0	Sdc4	0.4661	2.00395e-05	0.286204	0.85	0.858		1	Dnajb1	0.342947	1.59677e-05	0.228051	0.695	0.595		2	Slc22a3	0.644014	5.15472e-35	7.36197e-31	0.652	0.549		3	Ier2	0.709526	2.22222e-15	3.17377e-11	0.99	0.938		4	Clec11a	0.834264	1.93837e-06	0.0276839	0.489	0.425		5	Fgfr1	1.18781	1.57453e-53	2.24874e-49	0.91	0.709		6	Gpam
0	Rps28	0.465866	5.35463e-10	7.64748e-06	0.978	0.987		1	Adamts15	0.342755	5.92303e-21	8.45928e-17	0.609	0.428		2	Rapgef5	0.63006	2.26026e-28	3.22811e-24	0.634	0.42		3	Cd34	0.676073	3.58495e-39	5.12003e-35	0.852	0.458		4	Cdh13	0.830012	4.93949e-56	7.05457e-52	0.701	0.56		5	Crip1	1.17711	6.80851e-54	9.72391e-50	0.941	0.884		6	Emp2
0	Rps27a	0.46551	1.60509e-10	2.29239e-06	0.979	0.983		1	Cenpx	0.341877	0.000488172	1	0.705	0.586		2	Ntrk1	0.629693	1.13209e-35	1.61684e-31	0.652	0.498		3	Steap3	0.675896	1.18067e-62	1.68624e-58	0.862	0.501		4	Ace	0.829875	1.46782e-50	2.09634e-46	0.753	0.498		5	Efhd1	1.17485	1.48958e-07	0.00212742	0.485	0.319		6	Ran
0	Rpl19	0.457072	3.07008e-18	4.38469e-14	0.978	0.98		1	Itm2a	0.340093	3.00737e-05	0.429512	0.546	0.469		2	Gas6	0.628216	4.37979e-38	6.25521e-34	0.898	0.725		3	Ggt5	0.672346	2.50183e-88	3.57312e-84	0.898	0.519		4	Spock2	0.818282	9.15834e-44	1.30799e-39	0.701	0.561		5	Thbd	1.17377	4.79072e-36	6.8421e-32	0.769	0.57		6	Ubd
0	Stc1	0.456478	1.9547e-06	0.0279171	0.415	0.367		1	Ier2	0.339496	2.00896e-07	0.00286919	0.963	0.942		2	Synpo2	0.627177	1.60388e-58	2.29065e-54	0.63	0.291		3	Pten	0.669399	4.54039e-20	6.48458e-16	0.824	0.696		4	Mmp3	0.811797	0.00103838	1	0.761	0.779		5	Klf4	1.16972	2.76668e-57	3.95137e-53	0.997	0.884		6	Vamp5
0	Fubp1	0.455989	0.00131486	1	0.744	0.719		1	Ifi207	0.336235	1.07257e-05	0.153185	0.733	0.595		2	Slamf8	0.621293	5.97639e-47	8.53547e-43	0.63	0.418		3	Celf2	0.663045	7.22252e-27	1.03152e-22	0.962	0.801		4	Osr1	0.807255	1.06406e-22	1.51969e-18	0.565	0.358		5	Lims2	1.16012	1.03098e-96	1.47245e-92	0.802	0.461		6	Cib1
0	Cxadr	0.455732	4.33184e-05	0.618674	0.492	0.527		1	Asns	0.333575	6.95949e-50	9.93954e-46	0.772	0.555		2	Deptor	0.62042	5.65785e-46	8.08053e-42	0.747	0.538		3	Dnajb1	0.661761	4.35055e-24	6.21346e-20	0.829	0.575		4	Adamtsl1	0.798301	1.60117e-49	2.28679e-45	0.818	0.658		5	Ccdc80	1.14906	1.05948e-47	1.51315e-43	0.907	0.723		6	Tbcb
0	H2-Ab1	0.455459	3.12483e-07	0.00446288	0.497	0.382		1	Slc25a5	0.332999	5.64321e-06	0.0805963	0.933	0.861		2	Rai14	0.620033	1.77376e-49	2.53328e-45	0.685	0.43		3	Medag	0.661689	4.74152e-45	6.77183e-41	0.95	0.725		4	Crispld2	0.783499	1.49333e-25	2.13278e-21	0.791	0.685		5	Gda	1.14284	4.52272e-42	6.45934e-38	0.682	0.363		6	Pfn1
0	Ndrg2	0.443785	4.28475e-10	6.11948e-06	0.733	0.651		1	Rer1	0.332072	0.00110625	1	0.839	0.73		2	Actn1	0.609721	5.90906e-52	8.43932e-48	0.758	0.487		3	Vwa1	0.659927	5.43323e-08	0.000775973	0.664	0.562		4	Galnt15	0.776059	1.79519e-28	2.56388e-24	0.769	0.672		5	Tppp3	1.13835	3.34218e-23	4.7733e-19	0.75	0.634		6	Sec61b
0	Ppp1r15a	0.443154	9.34648e-06	0.133486	0.79	0.749		1	Zfp703	0.3317	2.50321e-10	3.57509e-06	0.684	0.533		2	Marcksl1	0.599571	4.56947e-30	6.52612e-26	0.656	0.481		3	Clec3b	0.657575	4.87127e-29	6.95715e-25	0.986	0.835		4	Serpinb6a	0.772621	1.23096e-29	1.75805e-25	0.916	0.824		5	Has2	1.13329	1.52778e-91	2.18198e-87	0.769	0.269		6	Csmd1
0	Clec2d	0.441912	0.00485559	1	0.778	0.767		1	Hspa5	0.331609	4.94822e-06	0.0706705	0.99	0.984		2	Plpp1	0.597107	4.89931e-45	6.9972e-41	0.863	0.643		3	Creg1	0.651409	8.34817e-31	1.19229e-26	0.907	0.73		4	Adcy7	0.771386	3.76861e-22	5.38233e-18	0.571	0.417		5	Cavin1	1.13135	1.81768e-53	2.59601e-49	0.948	0.783		6	H2-Q7
0	Cd82	0.441634	7.92708e-44	1.13215e-39	0.681	0.414		1	Por	0.331525	2.14483e-11	3.06325e-07	0.776	0.659		2	Foxs1	0.595997	9.35005e-51	1.33537e-46	0.812	0.689		3	Anxa5	0.643052	1.99244e-27	2.8456e-23	0.974	0.866		4	Mfap4	0.769366	3.12521e-15	4.46342e-11	0.351	0.133		5	Xdh	1.12588	1.23696e-53	1.76662e-49	0.96	0.632		6	Ugcg
0	Ccbe1	0.440047	1.0432e-11	1.4899e-07	0.532	0.496		1	Sfrp1	0.331353	0.000128102	1	0.45	0.49		2	down	0.594496	1.93856e-24	2.76865e-20	0.581	0.421		3	Sept11	0.641563	2.69841e-30	3.85387e-26	0.833	0.643		4	Lbp	0.759624	2.76904e-36	3.95475e-32	0.747	0.591		5	1700019D03Rik	1.12562	2.69597e-30	3.85038e-26	0.62	0.409		6	Slc15a3
0	Gata6	0.438279	1.99121e-09	2.84385e-05	0.598	0.512		1	Ccl11	0.331229	7.88433e-08	0.00112604	0.947	0.899		2	Gstm1	0.593461	5.92702e-36	8.46497e-32	0.987	0.895		3	Ifi211	0.636856	3.71905e-52	5.31155e-48	0.812	0.372		4	Ar	0.75812	2.80935e-29	4.01232e-25	0.753	0.509		5	Mgll	1.11922	5.43842e-68	7.76716e-64	0.741	0.455		6	Cd63
0	Nrp2	0.437928	0.000208139	1	0.527	0.492		1	Ssu72	0.327692	2.30465e-08	0.00032915	0.743	0.588		2	Gnai2	0.588761	3.34229e-37	4.77346e-33	0.951	0.868		3	Por	0.636316	1.95425e-69	2.79106e-65	0.886	0.644		4	Hexb	0.756124	1.72706e-18	2.46658e-14	0.753	0.67		5	Klf2	1.11535	1.60064e-30	2.28603e-26	0.941	0.81		6	Abhd2
0	Slc16a2	0.437722	0.00039472	1	0.524	0.511		1	P4ha1	0.327393	2.18743e-09	3.12409e-05	0.87	0.774		2	Tnfaip3	0.586752	3.45387e-50	4.93281e-46	0.721	0.476		3	Sdc2	0.635319	5.17011e-26	7.38395e-22	0.917	0.746		4	Csrp2	0.751366	8.29037e-23	1.18403e-18	0.66	0.475		5	Fyn	1.11525	3.8873e-16	5.55185e-12	0.599	0.44		6	Slc1a3
0	Spty2d1	0.43749	5.41831e-17	7.73843e-13	0.689	0.577		1	Psip1	0.325352	6.03796e-07	0.00862342	0.709	0.591		2	Tmem123	0.584307	3.63357e-28	5.18946e-24	0.8	0.7		3	Nav1	0.631553	1.04268e-24	1.48915e-20	0.85	0.633		4	Tubb2a	0.751101	6.7024e-34	9.57237e-30	0.804	0.64		5	Nav1	1.11519	3.96889e-55	5.66837e-51	0.907	0.634		6	Zmynd15
0	Fau	0.435736	3.3219e-22	4.74433e-18	0.983	0.981		1	Tmed2	0.324721	0.00329718	1	0.947	0.925		2	Ier3	0.582738	5.94496e-33	8.49059e-29	0.794	0.553		3	Rem1	0.629592	2.06944e-28	2.95557e-24	0.824	0.673		4	Prg4	0.748014	4.95021e-24	7.06989e-20	0.66	0.567		5	Lvrn	1.10608	3.71083e-65	5.29981e-61	0.793	0.532		6	Tmem173
0	Emilin1	0.434919	5.71047e-06	0.081557	0.711	0.706		1	Snrpb	0.324694	0.00104565	1	0.904	0.827		2	Sept4	0.581088	4.1654e-46	5.94902e-42	0.792	0.553		3	Cyp2d22	0.628255	2.55096e-46	3.64329e-42	0.764	0.49		4	Hopx	0.747559	1.13987e-36	1.62797e-32	0.62	0.479		5	Serpinb6a	1.10387	2.23439e-61	3.19115e-57	0.948	0.822		6	Prmt1
0	Ndnf	0.434181	5.21044e-08	0.000744155	0.301	0.177		1	Ndufs4	0.321467	3.25137e-12	4.6436e-08	0.772	0.611		2	Shisa3	0.579618	2.14976e-16	3.07028e-12	0.534	0.435		3	Gja1	0.626675	6.97571e-36	9.96271e-32	0.702	0.418		4	Tnxb	0.738649	9.09921e-38	1.29955e-33	0.87	0.63		5	Dbn1	1.0987	7.05663e-38	1.00783e-33	0.747	0.562		6	Vmp1
0	Dad1	0.430156	0.000112437	1	0.931	0.9		1	Srm	0.31925	3.52311e-23	5.03171e-19	0.829	0.655		2	H2-Ab1	0.578262	1.52797e-39	2.18225e-35	0.692	0.356		3	Cystm1	0.626448	5.49741e-103	7.85141e-99	0.814	0.452		4	Pmp22	0.735375	1.49753e-28	2.13878e-24	0.916	0.827		5	Vat1	1.09142	9.66149e-51	1.37985e-46	0.883	0.658		6	Il34
0	Rpl5	0.42712	3.43728e-11	4.90913e-07	0.948	0.915		1	Irf1	0.319162	4.999e-07	0.00713957	0.648	0.502		2	Tsc22d1	0.574467	7.1771e-35	1.02503e-30	0.856	0.738		3	Cd81	0.62445	4.0879e-32	5.83834e-28	0.995	0.957		4	Dhrs3	0.734705	2.80703e-27	4.009e-23	0.764	0.618		5	Cast	1.08015	1.5591e-51	2.2267e-47	0.877	0.553		6	Eln
0	Cdkn1a	0.425197	0.0026768	1	0.74	0.708		1	C1qbp	0.317079	1.0619e-13	1.51661e-09	0.853	0.658		2	Arhgdib	0.572062	1.79001e-30	2.5565e-26	0.665	0.475		3	Brd2	0.623004	4.71883e-28	6.73943e-24	0.902	0.715		4	Add3	0.73208	1.44718e-23	2.06687e-19	0.807	0.671		5	Kcnq1ot1	1.0752	5.24506e-26	7.491e-22	0.815	0.648		6	Serpinb1a
0	Tsc22d1	0.422306	4.35881e-12	6.22525e-08	0.804	0.743		1	Hnrnpf	0.316093	0.0047535	1	0.935	0.898		2	S1pr3	0.570812	1.38478e-39	1.97775e-35	0.769	0.567		3	Atf5	0.622959	5.38787e-37	7.69496e-33	0.902	0.72		4	Amotl2	0.731076	4.22551e-23	6.03487e-19	0.777	0.652		5	Serpine2	1.0701	2.40579e-68	3.43595e-64	0.889	0.558		6	Pkdcc
0	Dnmt3a	0.422081	3.5696e-26	5.09811e-22	0.637	0.515		1	Hnrnpdl	0.315749	4.26359e-06	0.0608926	0.882	0.794		2	Eva1b	0.570728	3.73989e-39	5.34131e-35	0.876	0.736		3	Mgp	0.619466	4.68485e-50	6.69091e-46	0.855	0.611		4	Anxa1	0.721321	1.21317e-31	1.73264e-27	0.929	0.792		5	Tek	1.06925	6.22357e-05	0.88885	0.512	0.478		6	Trim47
0	Eif1	0.41922	9.25843e-14	1.32229e-09	0.991	0.987		1	Snx5	0.315724	1.80977e-05	0.258472	0.633	0.545		2	Colec12	0.565657	9.79241e-33	1.39855e-28	0.854	0.677		3	Ypel3	0.616058	1.19527e-20	1.70709e-16	0.936	0.787		4	Irf2bpl	0.718603	1.88513e-31	2.69234e-27	0.769	0.578		5	Clip4	1.06673	2.12766e-77	3.03872e-73	0.778	0.49		6	Bach1
0	Fam180a	0.418381	8.28468e-38	1.18322e-33	0.73	0.671		1	Fkbp1a	0.315208	0.000749322	1	0.914	0.823		2	Raph1	0.564512	1.12431e-36	1.60574e-32	0.71	0.505		3	Cmklr1	0.615127	2.4814e-100	3.54393e-96	0.838	0.528		4	Ccn5	0.71671	3.84716e-20	5.49452e-16	0.497	0.368		5	Car8	1.05723	3.62577e-09	5.17833e-05	0.469	0.139		6	Ppia
0	Calcrl	0.41745	2.39349e-18	3.41838e-14	0.525	0.361		1	Eif3i	0.314332	0.00728069	1	0.772	0.693		2	Thsd7a	0.564098	3.43434e-20	4.90492e-16	0.743	0.698		3	Rgmb	0.610218	3.85161e-14	5.50086e-10	0.664	0.518		4	Igf1	0.716191	2.04332e-10	2.91827e-06	0.745	0.669		5	S100a6	1.04977	1.07297e-70	1.53242e-66	0.991	0.948		6	Unc5c
0	Marcksl1	0.411138	8.90806e-30	1.27225e-25	0.631	0.475		1	Vegfa	0.313664	1.31044e-06	0.0187157	0.941	0.833		2	Dact1	0.562563	2.72444e-36	3.89104e-32	0.812	0.62		3	Ctsf	0.606909	2.27669e-75	3.25156e-71	0.864	0.62		4	Fhl2	0.715627	1.63398e-32	2.33365e-28	0.576	0.4		5	Hdac7	1.04246	4.54524e-42	6.49151e-38	0.806	0.513		6	Pdlim4
0	Nr4a1	0.411035	9.02703e-09	0.000128924	0.822	0.828		1	Dctpp1	0.313406	7.97444e-17	1.13891e-12	0.705	0.516		2	Cdkn2c	0.560374	1.05687e-44	1.50942e-40	0.612	0.327		3	Mme	0.605329	2.83362e-81	4.04698e-77	0.843	0.321		4	Fxyd6	0.712499	5.3978e-07	0.00770914	0.457	0.404		5	Kif2a	1.03814	5.44655e-21	7.77876e-17	0.664	0.516		6	Gnai2
0	Rpl13	0.406832	1.6053e-27	2.2927e-23	0.989	0.991		1	Npm1	0.312854	5.28424e-05	0.754694	0.949	0.921		2	Picalm	0.559868	5.63745e-35	8.05141e-31	0.814	0.589		3	Spry4	0.603311	5.65869e-52	8.08175e-48	0.695	0.35		4	Cavin1	0.710753	3.97608e-28	5.67864e-24	0.889	0.788		5	Npr1	1.03412	1.73977e-61	2.48474e-57	0.765	0.484		6	Irf8
0	Irf8	0.406698	8.5855e-09	0.000122618	0.591	0.531		1	Tmem119	0.312567	6.19409e-38	8.8464e-34	0.807	0.637		2	Mycbp2	0.559058	2.90962e-33	4.15552e-29	0.907	0.783		3	Lsp1	0.587911	1.81923e-70	2.59823e-66	0.902	0.605		4	Fgf7	0.708923	8.65898e-23	1.23668e-18	0.688	0.531		5	Antxr2	1.02575	2.60857e-54	3.72556e-50	0.784	0.444		6	Tmem51
0	Lhx8	0.405895	9.18315e-06	0.131154	0.562	0.551		1	Bhlhe40	0.312499	1.19026e-05	0.169992	0.69	0.549		2	Pbx1	0.554537	9.7372e-35	1.39067e-30	0.871	0.721		3	Tceal9	0.580429	2.4029e-18	3.43182e-14	0.848	0.724		4	Pmepa1	0.702024	2.95781e-19	4.22435e-15	0.758	0.614		5	Glul	1.02477	2.84591e-34	4.06453e-30	0.923	0.77		6	Pnkd
0	Tenm3	0.40567	9.65262e-13	1.37859e-08	0.479	0.387		1	Ifitm2	0.311795	9.89106e-15	1.41264e-10	0.984	0.986		2	Cd82	0.553133	6.61541e-64	9.44813e-60	0.756	0.42		3	Hsd17b11	0.578572	1.3729e-53	1.96078e-49	0.883	0.631		4	Fhl1	0.686968	4.71564e-21	6.73488e-17	0.565	0.409		5	Medag	1.02219	1.13243e-42	1.61733e-38	0.929	0.735		6	Apobec3
0	Pkdcc	0.403907	4.1934e-06	0.0598902	0.778	0.792		1	Adamts1	0.309918	5.86162e-05	0.837156	0.741	0.641		2	Gstm2	0.553045	4.3803e-29	6.25594e-25	0.838	0.685		3	Lox	0.574446	7.60484e-71	1.08612e-66	0.805	0.35		4	Prnp	0.679048	2.22925e-21	3.18381e-17	0.791	0.667		5	Arl4a	1.02217	2.75362e-56	3.93271e-52	0.855	0.526		6	Flrt3
0	Nudt4	0.403759	3.51262e-06	0.0501672	0.677	0.627		1	Tbrg1	0.308023	2.38623e-07	0.00340801	0.908	0.811		2	Ogfrl1	0.548786	5.86023e-23	8.36958e-19	0.625	0.496		3	Gpr153	0.574092	1.57377e-108	2.24766e-104	0.852	0.466		4	Sema3d	0.673507	5.45913e-10	7.79673e-06	0.427	0.307		5	Ccn3	1.01998	3.99916e-59	5.7116e-55	0.667	0.378		6	Gas7
0	Nxph1	0.402545	1.10205e-29	1.57395e-25	0.585	0.435		1	Fkbp4	0.307117	4.10182e-19	5.85821e-15	0.872	0.744		2	Rtn4r	0.547462	1.07866e-31	1.54054e-27	0.599	0.561		3	Grasp	0.572686	6.90204e-70	9.85749e-66	0.845	0.61		4	Sod3	0.671269	5.6689e-16	8.09632e-12	0.875	0.791		5	Tmem158	1.01943	2.19078e-48	3.12887e-44	0.772	0.543		6	Colec12
0	Fam133b	0.401702	1.68766e-13	2.41032e-09	0.691	0.584		1	H2afx	0.305973	9.98266e-23	1.42572e-18	0.768	0.607		2	Itih5	0.547208	6.45861e-38	9.22419e-34	0.891	0.635		3	Srpx2	0.570372	1.93035e-08	0.000275693	0.543	0.349		4	Vim	0.664722	4.67825e-31	6.68147e-27	0.965	0.939		5	Fbln5	1.01917	1.11393e-50	1.59091e-46	0.818	0.496		6	Synpo2
0	Zeb2	0.398682	6.55223e-06	0.093579	0.789	0.847		1	Mettl1	0.304605	8.66614e-25	1.2377e-20	0.811	0.65		2	Serpina3n	0.540586	5.692e-25	8.12931e-21	0.885	0.795		3	Idh1	0.569278	3.61612e-39	5.16454e-35	0.855	0.503		4	Frmd6	0.661232	5.99164e-22	8.55726e-18	0.753	0.548		5	Nsg1	1.01578	6.32e-62	9.02622e-58	0.87	0.613		6	Marcksl1
0	Plpp1	0.39865	2.11764e-12	3.02442e-08	0.774	0.65		1	Gm12216	0.304334	0.00196961	1	0.491	0.391		2	Cd14	0.539224	3.278e-18	4.68164e-14	0.627	0.611		3	H2-Q10	0.56903	2.40142e-71	3.42971e-67	0.821	0.57		4	Acp5	0.658499	3.2997e-39	4.71264e-35	0.63	0.521		5	Adam33	1.01396	9.55167e-65	1.36417e-60	0.775	0.494		6	Sec11c
0	Rpl30	0.394176	1.17926e-14	1.68421e-10	0.981	0.979		1	Lmna	0.303524	0.000440644	1	0.929	0.869		2	Nfkbie	0.539149	1.12384e-42	1.60507e-38	0.654	0.436		3	Cbfa2t3	0.568467	9.86605e-46	1.40907e-41	0.79	0.566		4	Kcne4	0.658404	5.06026e-37	7.22706e-33	0.693	0.469		5	Tnfaip6	1.01212	5.57382e-13	7.96053e-09	0.654	0.52		6	Cxcl9
0	Notch3	0.39315	2.25915e-11	3.22652e-07	0.579	0.509		1	Cdk4	0.301972	6.67384e-10	9.53158e-06	0.868	0.766		2	Flt3l	0.534744	4.41395e-27	6.304e-23	0.627	0.45		3	Pdgfra	0.566597	1.43794e-21	2.05367e-17	0.914	0.822		4	Akap12	0.650392	9.42994e-10	1.34678e-05	0.448	0.304		5	Fgf2	1.01128	4.09539e-26	5.84903e-22	0.593	0.374		6	Tmem123
0	Srsf11	0.391424	0.000328614	1	0.793	0.813		1	Atp5o	0.300595	0.000937811	1	0.825	0.741		2	Atrx	0.533154	1.59602e-31	2.27943e-27	0.905	0.764		3	Fkbp7	0.565629	3.18262e-25	4.54542e-21	0.874	0.595		4	Smpdl3a	0.64855	5.9401e-16	8.48364e-12	0.704	0.57		5	Marcks	1.01016	1.62153e-42	2.31587e-38	0.941	0.772		6	Sulf1
0	Rpl10	0.390539	2.71871e-07	0.00388285	0.972	0.98		1	Oasl2	0.30039	0.00575364	1	0.314	0.288		2	H2-K1	0.531422	2.77786e-51	3.96734e-47	0.998	0.964		3	Zbtb20	0.56369	1.03315e-37	1.47555e-33	0.974	0.887		4	Flrt2	0.645397	1.78319e-09	2.54676e-05	0.489	0.384		5	Lamc1	1.00293	2.10312e-41	3.00367e-37	0.901	0.738		6	Ccl21a
0	Map4k4	0.390379	0.00319628	1	0.808	0.828		1	Eef1d	0.298697	0.00370904	1	0.908	0.87		2	Slc2a1	0.531354	1.66529e-22	2.37837e-18	0.583	0.529		3	Loxl2	0.560728	2.37208e-58	3.3878e-54	0.764	0.357		4	Mlana	0.641015	3.64739e-21	5.2092e-17	0.524	0.402		5	Maf	0.999975	1.35941e-11	1.94151e-07	0.583	0.428		6	Dsg2
0	Rps3a1	0.388206	2.5957e-13	3.70718e-09	0.979	0.982		1	Cct5	0.295193	2.0445e-05	0.291996	0.868	0.73		2	Gm15478	0.52729	4.10052e-29	5.85636e-25	0.563	0.484		3	Wwtr1	0.558991	2.59257e-31	3.70271e-27	0.812	0.546		4	Myl12a	0.637738	1.05653e-16	1.50894e-12	0.924	0.859		5	Antxr1	0.993938	1.44325e-26	2.06126e-22	0.691	0.438		6	Sec61g
0	Hspa5	0.387751	1.11573e-07	0.00159349	0.979	0.986		1	Lsm2	0.293429	5.32873e-13	7.6105e-09	0.79	0.665		2	Emp2	0.525119	3.94322e-32	5.63171e-28	0.758	0.594		3	Tent5a	0.556236	1.45943e-21	2.08436e-17	0.921	0.698		4	Cped1	0.636534	6.18307e-23	8.83066e-19	0.72	0.539		5	S100a11	0.990943	1.34426e-37	1.91987e-33	0.944	0.887		6	Foxs1
0	Btg1	0.387677	5.3616e-06	0.0765743	0.789	0.76		1	Acp1	0.293366	0.00753673	1	0.65	0.57		2	Rasl11a	0.523152	9.64067e-22	1.37688e-17	0.641	0.517		3	Junb	0.553998	6.76145e-19	9.6567e-15	0.998	0.964		4	Medag	0.633247	1.73961e-28	2.48451e-24	0.886	0.738		5	Vasn	0.990107	1.73678e-39	2.48046e-35	0.824	0.619		6	H2afj
0	Taf7	0.386836	0.00783823	1	0.644	0.638		1	Snx3	0.292598	0.000610845	1	0.888	0.796		2	Csmd1	0.519423	9.35986e-35	1.33678e-30	0.789	0.595		3	Lgmn	0.553366	1.87022e-13	2.67104e-09	0.698	0.508		4	Fmo1	0.627762	3.21613e-26	4.59328e-22	0.704	0.559		5	Cxcl13	0.972209	1.12916e-31	1.61267e-27	0.92	0.779		6	Tnfsf11
0	Trf	0.382717	1.96612e-17	2.80801e-13	0.703	0.641		1	Ldha	0.290919	3.33175e-05	0.475841	0.929	0.845		2	Fas	0.514196	1.42973e-30	2.04195e-26	0.763	0.591		3	Akap13	0.553279	4.82365e-39	6.88914e-35	0.898	0.603		4	Bgn	0.626295	3.31489e-16	4.73433e-12	0.97	0.923		5	Ppp1r14b	0.970332	5.73929e-33	8.19686e-29	0.864	0.779		6	Ppp1ca
0	Hnrnpa2b1	0.379115	0.000233769	1	0.92	0.935		1	Hsp90ab1	0.289575	6.21069e-09	8.87011e-05	0.986	0.986		2	Prelp	0.507777	1.11689e-34	1.59514e-30	0.882	0.735		3	Scn7a	0.550847	1.18139e-33	1.68727e-29	0.948	0.7		4	Fzd2	0.620275	6.30668e-11	9.0072e-07	0.606	0.555		5	Galnt16	0.9678	1.06724e-79	1.52424e-75	0.744	0.379		6	mt-Cytb
0	Kcnj8	0.37875	2.97509e-11	4.24902e-07	0.623	0.586		1	Igtp	0.289187	9.01696e-07	0.012878	0.464	0.297		2	Rhod	0.506725	3.74753e-51	5.35223e-47	0.659	0.479		3	Podn	0.548992	2.95599e-65	4.22174e-61	0.9	0.62		4	Lgals1	0.619004	6.20787e-24	8.86608e-20	0.967	0.927		5	Prss23	0.955413	2.56252e-27	3.6598e-23	0.855	0.748		6	Ndufb6
0	Rpl35a	0.377728	2.16091e-13	3.08621e-09	0.984	0.981		1	Prg4	0.287279	3.85642e-11	5.50774e-07	0.674	0.56		2	Pkig	0.503197	4.7151e-39	6.7341e-35	0.765	0.574		3	Wasl	0.548624	1.34014e-40	1.91399e-36	0.867	0.614		4	Grem2	0.61517	1.82934e-33	2.61267e-29	0.546	0.343		5	Samhd1	0.955396	9.97706e-40	1.42492e-35	0.793	0.46		6	Set
0	Prr16	0.377015	3.09722e-43	4.42346e-39	0.632	0.456		1	Bccip	0.287091	1.1883e-11	1.69713e-07	0.77	0.641		2	Rps16	0.493629	4.2695e-57	6.0977e-53	0.998	0.979		3	Nid2	0.546814	8.75829e-48	1.25086e-43	0.719	0.348		4	Cdon	0.614615	3.20196e-25	4.57304e-21	0.641	0.437		5	Errfi1	0.94994	3.75277e-34	5.35971e-30	0.985	0.887		6	Dbi
0	Rps21	0.375662	2.39433e-28	3.41958e-24	0.997	0.991		1	Anp32b	0.285448	1.09272e-06	0.0156062	0.878	0.758		2	Icam1	0.492249	9.57543e-32	1.36756e-27	0.851	0.716		3	Steap4	0.543172	1.06523e-24	1.52137e-20	0.898	0.718		4	Tgfbi	0.606393	3.1811e-11	4.54324e-07	0.832	0.764		5	Arhgap20	0.947994	2.48073e-24	3.54298e-20	0.673	0.478		6	Psmb2
0	Luc7l2	0.375247	0.000268932	1	0.822	0.884		1	Egr1	0.285366	5.8652e-08	0.000837668	0.984	0.966		2	Sox4	0.490561	1.47621e-30	2.10832e-26	0.723	0.499		3	Tceal8	0.541393	1.85923e-23	2.65535e-19	0.9	0.691		4	Capg	0.605609	1.21555e-19	1.73605e-15	0.696	0.552		5	C1galt1	0.946618	8.1609e-50	1.16554e-45	0.759	0.481		6	Ptma
0	Ddit4l	0.3747	2.20091e-08	0.000314334	0.409	0.343		1	Psmd11	0.283671	0.000647957	1	0.782	0.695		2	Pde4b	0.488873	2.5926e-41	3.70276e-37	0.705	0.543		3	Amotl1	0.539509	1.94482e-28	2.7776e-24	0.729	0.464		4	Mbd1	0.604894	9.77939e-23	1.39669e-18	0.693	0.591		5	Vldlr	0.943307	9.04949e-63	1.29245e-58	0.793	0.506		6	Kctd1
0	Nfkb2	0.372561	3.4915e-19	4.98656e-15	0.692	0.567		1	Cox16	0.283543	1.53196e-05	0.218794	0.719	0.607		2	Rgs3	0.4879	9.35938e-40	1.33671e-35	0.654	0.477		3	Gpc3	0.536476	1.24102e-55	1.77243e-51	0.867	0.587		4	Cebpb	0.598968	9.59487e-12	1.37034e-07	0.973	0.955		5	Rhou	0.940718	8.50863e-47	1.2152e-42	0.725	0.37		6	Ltb
0	Rps16	0.371005	1.92936e-13	2.7555e-09	0.978	0.983		1	Skp1a	0.28348	0.000239553	1	0.825	0.749		2	Tnip1	0.487318	5.08939e-36	7.26866e-32	0.641	0.496		3	Dpt	0.536284	1.02493e-22	1.46381e-18	0.938	0.673		4	Gstp1	0.598667	2.25168e-09	3.21585e-05	0.712	0.661		5	Basp1	0.934856	2.77722e-05	0.396642	0.534	0.503		6	Stip1
0	Mosmo	0.370754	0.000140551	1	0.733	0.719		1	Bmper	0.283319	1.04179e-46	1.48789e-42	0.77	0.469		2	Spint2	0.484352	3.77829e-46	5.39615e-42	0.605	0.43		3	Twist1	0.534341	7.00963e-10	1.00112e-05	0.648	0.478		4	Lamp1	0.598372	1.40577e-21	2.00772e-17	0.962	0.928		5	Rhoj	0.93376	5.02187e-41	7.17224e-37	0.957	0.786		6	Taf10
0	Ebf1	0.370567	1.25865e-10	1.7976e-06	0.853	0.868		1	Pcbp4	0.28317	2.38404e-23	3.40488e-19	0.772	0.597		2	Npc2	0.482341	1.81541e-24	2.59277e-20	0.967	0.875		3	Prss23	0.533389	4.99776e-58	7.1378e-54	0.952	0.728		4	Phlda3	0.596807	7.00994e-15	1.00116e-10	0.807	0.746		5	Smurf2	0.931439	1.57229e-14	2.24554e-10	0.651	0.559		6	Npm1
0	Rps8	0.368418	1.63548e-18	2.3358e-14	0.989	0.99		1	Dnajb11	0.283138	3.4605e-08	0.000494229	0.902	0.795		2	Ifnar2	0.479183	2.24566e-29	3.20726e-25	0.887	0.742		3	Kcnk2	0.532829	1.29322e-07	0.00184697	0.512	0.358		4	Rnase4	0.596515	2.41465e-25	3.4486e-21	0.957	0.897		5	Rock2	0.927514	4.15247e-35	5.93055e-31	0.92	0.769		6	Isyna1
0	Ebf3	0.368164	0.000401863	1	0.437	0.38		1	Tubb5	0.282688	0.00720738	1	0.957	0.922		2	Gas7	0.474381	1.13034e-27	1.61436e-23	0.774	0.643		3	Tgfbr1	0.526206	2.77702e-27	3.96614e-23	0.714	0.488		4	Gns	0.595824	5.94525e-34	8.49101e-30	0.739	0.475		5	Ar	0.925396	1.4447e-24	2.06332e-20	0.738	0.515		6	Tpm2
0	Ier2	0.367845	1.3579e-12	1.93936e-08	0.953	0.944		1	Medag	0.282155	3.1831e-16	4.54611e-12	0.898	0.728		2	Lifr	0.472829	2.23548e-24	3.19271e-20	0.696	0.509		3	Egfr	0.522732	1.37105e-39	1.95814e-35	0.917	0.613		4	Cavin2	0.595572	5.24473e-15	7.49053e-11	0.522	0.419		5	Ifi205	0.924785	3.26342e-34	4.66082e-30	0.836	0.576		6	Nme2
0	Ppp4r2	0.366376	3.99437e-10	5.70476e-06	0.809	0.802		1	Serpine2	0.281613	4.40606e-16	6.29273e-12	0.776	0.558		2	Plxnb2	0.467122	1.05913e-10	1.51265e-06	0.619	0.596		3	Rrbp1	0.516825	1.30466e-15	1.86331e-11	0.988	0.94		4	Atp6ap2	0.593605	1.003e-16	1.43248e-12	0.799	0.717		5	Uchl1	0.923381	5.41234e-36	7.7299e-32	0.651	0.499		6	Cox5a
0	Junb	0.366311	7.89053e-17	1.12693e-12	0.979	0.966		1	Lsm7	0.281039	1.01391e-06	0.0144806	0.833	0.693		2	Spns2	0.460491	1.65165e-31	2.35888e-27	0.612	0.425		3	Iigp1	0.516233	6.86584e-08	0.000980579	0.631	0.464		4	Pttg1ip	0.592324	3.39848e-19	4.8537e-15	0.864	0.826		5	Ddah2	0.923337	2.07299e-26	2.96065e-22	0.762	0.614		6	Shisa4
0	Crip2	0.366142	2.71147e-05	0.387253	0.905	0.907		1	Mgp	0.280105	1.30114e-12	1.85829e-08	0.768	0.621		2	Fads2	0.459952	7.97683e-29	1.13925e-24	0.643	0.497		3	Ifi204	0.515473	7.14874e-44	1.02098e-39	0.89	0.501		4	Fbln2	0.590411	1.46897e-21	2.09798e-17	0.791	0.603		5	Lnpep	0.911696	1.97807e-41	2.82508e-37	0.843	0.542		6	Icam1
0	mt-Atp6	0.364742	0.00340081	1	0.997	0.998		1	Mef2c	0.279936	1.36202e-36	1.94524e-32	0.656	0.401		2	Sppl2a	0.457148	1.05332e-23	1.50436e-19	0.796	0.649		3	Ier5l	0.514517	7.28046e-18	1.0398e-13	0.807	0.634		4	Thbs3	0.589832	4.55253e-33	6.50192e-29	0.704	0.521		5	Amotl2	0.910107	4.85524e-40	6.93425e-36	0.895	0.639		6	F11r
0	Rpl21	0.363348	2.23848e-15	3.19699e-11	0.973	0.968		1	Jun	0.279626	4.13363e-07	0.00590365	0.992	0.989		2	Pdgfa	0.455252	4.30389e-13	6.14682e-09	0.654	0.634		3	Col4a4	0.513779	5.96057e-105	8.51288e-101	0.795	0.462		4	Arhgdib	0.587227	1.70097e-13	2.42932e-09	0.617	0.488		5	Spsb1	0.908348	8.61076e-40	1.22979e-35	0.744	0.541		6	Foxf1
0	Thoc2	0.363235	4.28342e-06	0.0611758	0.71	0.66		1	Dcn	0.279485	2.02578e-12	2.89322e-08	0.998	1		2	Foxq1	0.453618	2.42656e-14	3.46561e-10	0.503	0.466		3	Ms4a4d	0.513224	2.66776e-16	3.8101e-12	0.952	0.811		4	Id3	0.585955	2.13204e-10	3.04498e-06	0.777	0.694		5	S100a16	0.897236	2.52332e-26	3.6038e-22	0.799	0.745		6	Cd44
0	Cald1	0.357339	0.000710138	1	0.926	0.926		1	Gsn	0.277619	2.31828e-24	3.31096e-20	1	0.992		2	Gem	0.451556	3.62346e-22	5.17503e-18	0.869	0.722		3	Svep1	0.512361	2.36438e-45	3.3768e-41	0.895	0.541		4	Nr4a1	0.585681	9.79777e-14	1.39932e-09	0.889	0.818		5	Slco3a1	0.894442	3.77808e-16	5.39585e-12	0.586	0.4		6	Eif6
0	Rps13	0.356319	1.82317e-05	0.260384	0.972	0.977		1	Arc	0.2763	1.16139e-37	1.6587e-33	0.721	0.57		2	Pnkd	0.450966	7.2997e-29	1.04254e-24	0.716	0.542		3	Cped1	0.512197	8.42357e-11	1.20305e-06	0.7	0.539		4	Gstm5	0.584127	4.08881e-14	5.83963e-10	0.72	0.642		5	Lrp1	0.891594	1.03509e-41	1.47832e-37	0.975	0.804		6	Rap1a
0	mt-Co3	0.355305	0.0084891	1	0.995	0.995		1	Irf7	0.276293	0.000299748	1	0.47	0.344		2	Snai2	0.450831	4.15392e-20	5.93263e-16	0.545	0.433		3	Kdelr3	0.511637	3.50321e-33	5.00329e-29	0.831	0.583		4	Dock9	0.582338	1.61292e-15	2.30357e-11	0.495	0.388		5	Rbpj	0.888562	3.03003e-18	4.32749e-14	0.642	0.466		6	AI506816
0	Rpl36a	0.35512	2.86879e-07	0.00409721	0.961	0.943		1	Btf3	0.276233	1.82729e-05	0.260973	0.957	0.94		2	Cxadr	0.450801	0.000935606	1	0.47	0.529		3	Abca9	0.509081	1.47926e-57	2.11268e-53	0.84	0.498		4	Micos10	0.577618	1.26194e-08	0.00018023	0.72	0.661		5	Rnase4	0.875113	9.52406e-51	1.36023e-46	1	0.892		6	Rdh10
0	Jund	0.353143	8.79766e-18	1.25648e-13	0.987	0.99		1	Cthrc1	0.276106	2.7112e-56	3.87213e-52	0.715	0.438		2	4933421O10Rik	0.449924	0.000242679	1	0.455	0.489		3	Nr1h3	0.507853	1.9309e-46	2.7577e-42	0.786	0.555		4	Tmsb4x	0.577476	1.19608e-25	1.70824e-21	0.981	0.96		5	Lurap1l	0.87268	1.97413e-28	2.81945e-24	0.639	0.509		6	Dsc2
0	mt-Cytb	0.352654	0.00109397	1	0.992	0.996		1	Gask1b	0.273941	6.69329e-10	9.55936e-06	0.723	0.599		2	Ly6e	0.444946	3.59589e-24	5.13565e-20	0.911	0.819		3	Tgoln1	0.507288	1.46143e-31	2.08721e-27	0.919	0.685		4	Prrg3	0.576711	1.00974e-25	1.44211e-21	0.677	0.615		5	Stk38	0.866669	3.01963e-49	4.31264e-45	0.836	0.601		6	Tnfaip3
0	Sgcd	0.350766	0.000227497	1	0.47	0.432		1	Hsph1	0.272667	6.74552e-08	0.000963395	0.674	0.584		2	Trim47	0.443654	7.9625e-26	1.1372e-21	0.843	0.769		3	Itih5	0.503507	4.75718e-10	6.79421e-06	0.75	0.661		4	Scn7a	0.576035	1.13939e-17	1.62728e-13	0.848	0.719		5	Egfr	0.86547	1.05317e-40	1.50414e-36	0.873	0.629		6	Ndufa12
0	Hmgb1	0.349094	1.12797e-07	0.00161096	0.959	0.962		1	Cdc42	0.272352	0.00143458	1	0.943	0.906		2	Gxylt2	0.443188	2.56134e-24	3.65811e-20	0.798	0.706		3	Ano6	0.50332	5.03394e-28	7.18947e-24	0.74	0.474		4	Wnt5a	0.570163	3.71347e-12	5.30358e-08	0.565	0.48		5	Ifit1	0.859755	6.47536e-21	9.24811e-17	0.565	0.361		6	Fth1
0	Ces1d	0.348765	3.65321e-55	5.21752e-51	0.601	0.414		1	Ppa1	0.271844	2.89113e-24	4.12911e-20	0.772	0.545		2	Matn2	0.44116	1.47655e-24	2.10881e-20	0.676	0.52		3	Lama4	0.503015	2.58325e-41	3.6894e-37	0.869	0.511		4	Id2	0.567838	2.73448e-07	0.00390539	0.462	0.36		5	Plxdc2	0.853985	3.04356e-33	4.34682e-29	0.864	0.639		6	Atox1
0	Ccl19	0.347385	5.9587e-39	8.51022e-35	0.989	0.909		1	Pgk1	0.270925	7.00911e-12	1.00104e-07	0.859	0.734		2	Spib	0.439578	4.41857e-40	6.3106e-36	0.627	0.486		3	H2-D1	0.500432	3.49273e-30	4.98831e-26	0.993	0.963		4	Fbln5	0.566881	2.45415e-08	0.000350502	0.59	0.522		5	Pde8a	0.850233	1.17417e-42	1.67695e-38	0.66	0.354		6	Bok
0	Rpl12	0.346512	7.29843e-06	0.104236	0.957	0.942		1	Cycs	0.270687	1.07821e-06	0.015399	0.823	0.708		2	Plscr1	0.439368	6.94252e-53	9.91531e-49	0.605	0.334		3	Pparg	0.499527	1.78695e-125	2.55212e-121	0.8	0.426		4	Man2a1	0.558129	8.16482e-18	1.1661e-13	0.853	0.739		5	Fgl2	0.848999	1.66566e-29	2.3789e-25	0.793	0.636		6	Atp5e
0	Atxn1	0.345694	6.30778e-12	9.00877e-08	0.492	0.411		1	Ppl	0.270153	4.53662e-17	6.4792e-13	0.684	0.489		2	Kctd1	0.43843	1.94311e-26	2.77515e-22	0.534	0.401		3	Golim4	0.499466	8.1386e-16	1.16235e-11	0.729	0.535		4	Sulf2	0.557623	5.57001e-15	7.95509e-11	0.59	0.505		5	Adamtsl1	0.848203	1.91555e-51	2.73579e-47	0.849	0.657		6	Atp5g2
0	Ccl9	0.344707	6.97823e-12	9.96631e-08	0.634	0.65		1	Tomm6	0.269973	0.00328626	1	0.953	0.909		2	Notch3	0.437254	1.04704e-18	1.49538e-14	0.603	0.51		3	Thbs1	0.498945	2.17919e-71	3.11232e-67	0.833	0.427		4	Slit3	0.557619	1.27156e-15	1.81604e-11	0.837	0.785		5	Sirpa	0.843566	2.1415e-30	3.05849e-26	0.769	0.612		6	Tcim
0	Rps23	0.344538	1.71896e-08	0.000245502	0.973	0.979		1	Ola1	0.269947	8.51071e-11	1.2155e-06	0.76	0.612		2	Robo2	0.437214	2.32844e-32	3.32548e-28	0.461	0.292		3	Fap	0.497783	1.76393e-38	2.51925e-34	0.736	0.377		4	Ndn	0.553789	9.56784e-22	1.36648e-17	0.742	0.596		5	Carhsp1	0.842152	3.20022e-37	4.57055e-33	0.775	0.509		6	Ifitm1
0	Foxf1	0.344318	4.47707e-24	6.39415e-20	0.661	0.626		1	Hnrnpab	0.269799	0.00172819	1	0.855	0.78		2	H2-D1	0.436507	5.74389e-38	8.20342e-34	0.996	0.962		3	Sult5a1	0.496573	8.1844e-62	1.1689e-57	0.826	0.471		4	Vat1	0.550954	9.00593e-26	1.28623e-21	0.821	0.663		5	Zbtb20	0.842036	2.48424e-42	3.548e-38	0.972	0.891		6	Gm16685
0	Cox6c	0.344062	0.000353775	1	0.912	0.881		1	Nans	0.269676	1.16328e-37	1.6614e-33	0.711	0.454		2	Clec14a	0.435775	2.62745e-25	3.75252e-21	0.452	0.312		3	Itgb1	0.495595	2.4977e-14	3.56722e-10	0.952	0.84		4	Eln	0.549897	0.000769701	1	0.59	0.553		5	Cmah	0.838675	8.52517e-09	0.000121756	0.448	0.175		6	H2-Ab1
0	Fus	0.343918	1.03675e-06	0.0148069	0.883	0.892		1	Uqcrq	0.26942	0.000466246	1	0.902	0.804		2	Rtn1	0.433638	2.96917e-33	4.24057e-29	0.614	0.471		3	Adam19	0.494921	5.58104e-123	7.97084e-119	0.833	0.409		4	Mbnl1	0.543934	1.90602e-14	2.72218e-10	0.845	0.726		5	Ntn4	0.836463	1.09946e-13	1.57025e-09	0.602	0.477		6	Dbx2
0	Pabpn1	0.341745	7.79208e-07	0.0111286	0.803	0.775		1	Cdon	0.26891	2.5262e-30	3.60792e-26	0.697	0.416		2	Il34	0.431681	4.03182e-29	5.75825e-25	0.608	0.429		3	Rbms1	0.493619	7.13074e-15	1.01841e-10	0.898	0.803		4	Ism1	0.542274	1.9811e-41	2.8294e-37	0.671	0.53		5	Bmp1	0.835792	7.57382e-21	1.08169e-16	0.738	0.583		6	Manf
0	Rbm26	0.341139	0.00016097	1	0.603	0.603		1	Sod2	0.268567	1.32009e-13	1.88536e-09	0.804	0.619		2	Cotl1	0.430803	5.48679e-35	7.83623e-31	0.785	0.619		3	Yipf3	0.491806	8.54475e-28	1.22036e-23	0.898	0.724		4	Actb	0.542203	6.29104e-16	8.98487e-12	0.995	0.993		5	Man1a	0.834948	1.30035e-30	1.85717e-26	0.83	0.68		6	Calm3
0	Rplp2	0.339594	1.01312e-12	1.44693e-08	0.973	0.98		1	Irf9	0.268511	5.98682e-16	8.55038e-12	0.611	0.395		2	Ccl9	0.425438	1.69381e-11	2.4191e-07	0.588	0.658		3	Sgk1	0.489974	0.00266323	1	0.717	0.62		4	Mid1ip1	0.534155	6.27064e-37	8.95572e-33	0.783	0.616		5	Fam129a	0.832053	1.07537e-19	1.53585e-15	0.636	0.452		6	Rps17
0	Adcyap1r1	0.339298	2.13098e-09	3.04347e-05	0.62	0.584		1	Nab2	0.268223	3.74823e-22	5.35322e-18	0.825	0.718		2	Limch1	0.425022	9.81514e-22	1.4018e-17	0.492	0.413		3	Hexa	0.488328	1.4924e-44	2.13144e-40	0.933	0.697		4	Ghr	0.532374	3.60715e-32	5.15173e-28	0.622	0.373		5	Ptx3	0.831222	1.20046e-18	1.7145e-14	0.194	0.311		6	Ly6k
0	Cotl1	0.339239	1.20162e-27	1.71616e-23	0.759	0.613		1	Eif1ax	0.265545	6.14639e-06	0.0877828	0.815	0.733		2	Pet100	0.424292	8.28516e-19	1.18329e-14	0.614	0.473		3	Pcdh19	0.482149	1.15832e-32	1.65431e-28	0.776	0.481		4	Adam33	0.531423	3.89269e-35	5.55954e-31	0.696	0.5		5	Uqcc2	0.828755	7.96977e-23	1.13824e-18	0.827	0.71		6	Fads3
0	Hmgb2	0.337074	0.00111216	1	0.696	0.668		1	Tmed9	0.264915	0.000312564	1	0.957	0.909		2	Adamts10	0.424	3.8574e-16	5.50914e-12	0.639	0.587		3	Col18a1	0.480663	3.91217e-74	5.58736e-70	0.833	0.49		4	Arl4a	0.530703	2.89609e-23	4.13619e-19	0.734	0.537		5	Nbl1	0.825784	1.02836e-45	1.46871e-41	0.83	0.435		6	Eno1
0	Rpl7	0.336601	2.03391e-06	0.0290483	0.973	0.967		1	Lrp6	0.26395	8.66461e-06	0.123748	0.778	0.644		2	Lag3	0.420369	1.17858e-17	1.68324e-13	0.554	0.493		3	Herpud1	0.480049	3.28803e-28	4.69597e-24	0.912	0.753		4	Prdx4	0.529534	5.02943e-16	7.18303e-12	0.772	0.594		5	Pdpn	0.825193	6.74427e-29	9.63217e-25	0.861	0.633		6	Wnt6
0	Cyp2e1	0.336512	2.24873e-06	0.0321164	0.478	0.478		1	Sec11a	0.263398	0.00104098	1	0.91	0.822		2	Efnb1	0.419215	8.57109e-24	1.22412e-19	0.707	0.599		3	Gsc	0.478869	5.72491e-79	8.17632e-75	0.767	0.439		4	Olfr1033	0.52945	1.19401e-15	1.70528e-11	0.573	0.476		5	Ltbp1	0.824464	1.38148e-24	1.97302e-20	0.716	0.489		6	Htra1
0	Mgat4a	0.336321	1.18954e-06	0.016989	0.356	0.288		1	Mdh2	0.263354	0.00752685	1	0.8	0.73		2	Nrxn1	0.418463	1.85392e-31	2.64777e-27	0.537	0.452		3	Thy1	0.478605	0.00305549	1	0.464	0.354		4	Sparc	0.529119	3.22807e-23	4.61032e-19	0.997	0.982		5	Scara3	0.821325	8.48162e-18	1.21135e-13	0.654	0.487		6	Uqcrq
0	Rpl17	0.335196	1.92746e-08	0.00027528	0.962	0.966		1	Atf1	0.263175	3.47983e-06	0.0496989	0.682	0.591		2	Gm14964	0.417571	6.39779e-30	9.13732e-26	0.619	0.494		3	Sptbn1	0.477522	1.70598e-18	2.43647e-14	0.94	0.8		4	Tsc22d3	0.525738	5.18464e-16	7.4047e-12	0.845	0.804		5	Nfe2l2	0.820813	3.40584e-28	4.86422e-24	0.926	0.809		6	1110065P20Rik
0	Chst15	0.333458	0.000784741	1	0.361	0.434		1	Gcsh	0.262472	5.86099e-40	8.37067e-36	0.77	0.544		2	Adora2a	0.414779	1.27163e-39	1.81614e-35	0.514	0.334		3	Tmem64	0.477387	4.54255e-28	6.48768e-24	0.707	0.455		4	Fkbp1a	0.521431	1.36595e-13	1.95085e-09	0.872	0.833		5	Gbp2	0.818434	8.16821e-49	1.16658e-44	0.778	0.335		6	Metap2
0	Mef2a	0.333374	0.00056828	1	0.595	0.572		1	Dnajb4	0.262389	6.25754e-10	8.93702e-06	0.729	0.571		2	Abhd17c	0.411178	4.14376e-24	5.91812e-20	0.643	0.567		3	Bet1l	0.476464	1.67226e-34	2.38833e-30	0.852	0.63		4	Anxa11	0.521048	2.38447e-15	3.40551e-11	0.682	0.63		5	Steap3	0.818312	1.6443e-40	2.34839e-36	0.781	0.524		6	Ptger4
0	Hnrnpa3	0.333342	0.000473439	1	0.897	0.906		1	Fdx2	0.262364	1.18358e-08	0.000169039	0.721	0.545		2	Serpinb9	0.407635	3.94931e-27	5.64041e-23	0.612	0.459		3	Ccnl1	0.475785	1.33839e-20	1.91148e-16	0.952	0.793		4	Sptbn1	0.520592	3.3442e-13	4.77618e-09	0.886	0.81		5	Sec14l1	0.817814	1.43221e-38	2.04548e-34	0.772	0.586		6	Cacybp
0	Flt3l	0.331512	7.62566e-09	0.00010891	0.549	0.458		1	Eif4ebp1	0.261246	2.02913e-08	0.0002898	0.809	0.663		2	Myo10	0.40325	2.06064e-20	2.943e-16	0.512	0.388		3	Ppp2r3a	0.474878	2.25265e-33	3.21724e-29	0.693	0.417		4	Fuca1	0.518802	2.18693e-13	3.12338e-09	0.728	0.628		5	Plce1	0.813996	1.65116e-27	2.35818e-23	0.639	0.494		6	Mrpl52
0	Lif	0.331389	4.28855e-15	6.12491e-11	0.309	0.481		1	Cavin1	0.26073	8.81538e-08	0.00125901	0.876	0.786		2	Ptprf	0.402447	8.94723e-06	0.127784	0.399	0.385		3	Hook3	0.474574	1.35961e-25	1.9418e-21	0.879	0.662		4	Man2b1	0.518454	9.07762e-33	1.29647e-28	0.698	0.478		5	Diaph1	0.812447	1.21112e-14	1.72973e-10	0.577	0.395		6	Wdr83os
0	Rps5	0.33116	2.04605e-08	0.000292217	0.976	0.983		1	Hsd11b1	0.260368	0.000103924	1	0.684	0.617		2	Rasa3	0.402401	1.26455e-32	1.80603e-28	0.756	0.591		3	Ctsk	0.47125	1.24349e-14	1.77596e-10	0.795	0.596		4	Igfbp4	0.517793	7.53886e-11	1.0767e-06	0.965	0.934		5	Mt1	0.811484	1.16898e-32	1.66954e-28	0.994	0.932		6	Psma1
0	Pim1	0.330434	0.000928624	1	0.662	0.638		1	Ntrk2	0.260342	0.000150134	1	0.676	0.582		2	Nrp1	0.401457	1.64195e-18	2.34503e-14	0.865	0.77		3	Tbrg1	0.469743	4.69384e-15	6.70375e-11	0.931	0.81		4	Mmp2	0.517187	9.55049e-25	1.364e-20	0.87	0.657		5	Trio	0.808725	7.12453e-12	1.01753e-07	0.59	0.432		6	Syngr2
0	Susd6	0.329562	0.000173011	1	0.74	0.72		1	Insig1	0.260295	8.45038e-05	1	0.44	0.488		2	Pnrc1	0.401438	7.79803e-21	1.11371e-16	0.971	0.862		3	Klhl24	0.469067	5.9256e-50	8.46295e-46	0.869	0.566		4	Pdlim2	0.516452	8.35209e-08	0.00119285	0.649	0.634		5	Prr13	0.803259	2.12089e-21	3.02906e-17	0.833	0.693		6	Pf4
0	Sppl2a	0.328564	4.34516e-05	0.620576	0.713	0.66		1	Sbno2	0.260124	1.11476e-05	0.15921	0.743	0.632		2	Plxnd1	0.399989	2.17999e-40	3.11346e-36	0.559	0.312		3	Fndc3b	0.46834	1.6229e-20	2.31782e-16	0.869	0.673		4	Bri3	0.514992	6.24481e-15	8.91883e-11	0.913	0.859		5	Rhoq	0.802205	9.04848e-09	0.00012923	0.614	0.554		6	Cnn2
0	Ccnl1	0.327606	0.00480582	1	0.79	0.822		1	Srp9	0.26002	0.000354617	1	0.855	0.775		2	Lst1	0.395485	8.39175e-24	1.19851e-19	0.408	0.254		3	Atp6ap1	0.467958	5.54312e-22	7.91668e-18	0.91	0.767		4	Fdx1	0.514873	1.8994e-09	2.71272e-05	0.674	0.605		5	Camk2n1	0.797156	3.2131e-17	4.58895e-13	0.741	0.626		6	Lmna
0	Fndc7	0.327576	7.96527e-06	0.11376	0.448	0.399		1	Jund	0.259052	0.000147601	1	0.986	0.99		2	Prcp	0.395436	2.33078e-16	3.32882e-12	0.672	0.608		3	Sept8	0.466468	7.04298e-52	1.00588e-47	0.831	0.484		4	Heg1	0.51474	6.32306e-32	9.03059e-28	0.788	0.518		5	Zbtb16	0.796185	2.47107e-52	3.52918e-48	0.75	0.579		6	Tsc22d1
0	Galnt18	0.327118	3.99319e-30	5.70308e-26	0.661	0.582		1	Creb3l1	0.258912	2.36651e-11	3.37984e-07	0.798	0.686		2	Slco2b1	0.393973	1.45262e-24	2.07463e-20	0.789	0.658		3	Sfr1	0.465708	5.62613e-12	8.03524e-08	0.943	0.819		4	Gria4	0.513919	2.20025e-13	3.1424e-09	0.543	0.484		5	Ackr1	0.787442	1.1838e-73	1.6907e-69	0.719	0.393		6	Fbl
0	Nrn1	0.32658	1.74871e-25	2.49751e-21	0.61	0.597		1	Lsamp	0.258763	0.00126907	1	0.464	0.373		2	Ier5	0.392737	1.04408e-16	1.49116e-12	0.874	0.799		3	Son	0.460518	6.97883e-14	9.96717e-10	0.986	0.876		4	C1qtnf2	0.512782	6.20004e-11	8.8549e-07	0.413	0.273		5	St3gal2	0.786997	5.31792e-20	7.59506e-16	0.62	0.457		6	H13
0	mt-Nd2	0.326075	6.61395e-05	0.944604	0.961	0.971		1	Hist1h2bc	0.258112	4.11868e-08	0.00058823	0.758	0.64		2	Gpam	0.39239	2.81127e-41	4.01506e-37	0.621	0.414		3	Tuba1a	0.459828	2.64395e-13	3.77609e-09	0.99	0.921		4	Ppl	0.511998	1.20054e-37	1.71461e-33	0.696	0.497		5	Ramp2	0.786713	2.57467e-30	3.67715e-26	0.914	0.797		6	Phb2
0	Rps9	0.325605	1.47499e-09	2.10658e-05	0.973	0.981		1	Rbis	0.257571	0.00100274	1	0.701	0.611		2	Pde2a	0.392231	9.15879e-52	1.30806e-47	0.594	0.394		3	Dpysl2	0.459669	1.4932e-08	0.000213258	0.762	0.637		4	Ralgps2	0.511294	2.22712e-14	3.18078e-10	0.511	0.39		5	Prrg3	0.786081	9.26599e-53	1.32337e-48	0.753	0.607		6	Bace2
0	Adgrg2	0.324477	3.22862e-05	0.461111	0.502	0.519		1	Gbp7	0.257448	0.00104192	1	0.489	0.368		2	Slc9a3r2	0.391032	4.37928e-22	6.25449e-18	0.71	0.674		3	Pla1a	0.458993	1.00499e-16	1.43532e-12	0.614	0.307		4	Susd2	0.509718	1.06544e-36	1.52167e-32	0.603	0.425		5	Arrdc3	0.780581	7.16799e-38	1.02373e-33	0.704	0.418		6	Ak2
0	Relb	0.323294	2.98032e-07	0.0042565	0.62	0.57		1	Dpy30	0.257215	3.50942e-09	5.01215e-05	0.745	0.584		2	Mme	0.391028	1.00564e-07	0.00143626	0.439	0.387		3	Sp3	0.45832	2.83685e-26	4.05159e-22	0.814	0.576		4	Meox2	0.507417	0.000624573	1	0.682	0.696		5	Vit	0.772983	7.59776e-44	1.08511e-39	0.784	0.625		6	Il2rg
0	Ly6k	0.322738	5.02457e-19	7.17609e-15	0.724	0.674		1	Hypk	0.256604	2.18972e-07	0.00312736	0.731	0.575		2	Gstt1	0.389986	8.6762e-24	1.23913e-19	0.721	0.509		3	Sec13	0.454583	2.57035e-34	3.67098e-30	0.876	0.686		4	Prrx1	0.506116	1.76012e-14	2.5138e-10	0.886	0.831		5	Hspb8	0.771083	1.99937e-35	2.85551e-31	0.762	0.497		6	Iscu
0	C4b	0.322248	6.37269e-12	9.10148e-08	0.88	0.816		1	Wdr61	0.256369	0.00090605	1	0.625	0.522		2	Myh9	0.389253	5.62823e-22	8.03824e-18	0.816	0.688		3	Rsrp1	0.449236	3.68284e-13	5.25984e-09	0.981	0.912		4	Tent5c	0.505513	2.42988e-37	3.47035e-33	0.63	0.476		5	Fam102b	0.768561	2.41643e-30	3.45114e-26	0.79	0.566		6	Rplp0
0	Rps10	0.317187	7.28395e-07	0.0104029	0.978	0.977		1	Sh3bgrl3	0.256244	8.5155e-06	0.121618	0.772	0.646		2	1700025G04Rik	0.389083	8.96576e-29	1.28049e-24	0.71	0.545		3	Antxr2	0.449165	1.69346e-37	2.41861e-33	0.776	0.433		4	Dstn	0.505505	8.6589e-13	1.23666e-08	0.788	0.741		5	Osr1	0.766586	1.28484e-17	1.83501e-13	0.583	0.359		6	Sox4
0	Nfia	0.317004	0.00203534	1	0.879	0.886		1	Slfn8	0.256177	1.69154e-07	0.00241585	0.562	0.431		2	Apobec3	0.38829	9.71066e-18	1.38688e-13	0.581	0.506		3	Ptges	0.446609	8.73186e-47	1.24708e-42	0.812	0.477		4	Nr2f2	0.505338	4.04146e-08	0.000577201	0.793	0.751		5	Tns2	0.765718	3.33389e-44	4.76146e-40	0.784	0.565		6	Tspan7
0	Lama5	0.316775	0.000617174	1	0.56	0.6		1	Psmb5	0.256045	0.00579176	1	0.843	0.773		2	Rplp0	0.386532	1.62578e-25	2.32194e-21	0.993	0.977		3	Slfn5	0.445661	1.67296e-16	2.38931e-12	0.879	0.648		4	Rheb	0.501603	1.8572e-09	2.65245e-05	0.842	0.777		5	Flnc	0.764241	2.51789e-41	3.59605e-37	0.602	0.325		6	Eif4a1
0	Trim47	0.313135	2.91674e-07	0.00416568	0.79	0.778		1	Slfn5	0.255655	0.00433439	1	0.745	0.668		2	Lsmem2	0.385993	5.71617e-08	0.000816383	0.43	0.374		3	Pappa	0.445026	1.14463e-84	1.63476e-80	0.802	0.408		4	Tubb4b	0.500874	3.99757e-17	5.70934e-13	0.891	0.841		5	Gprc5b	0.762152	1.12133e-45	1.60149e-41	0.756	0.526		6	Eif1ax
0	Grem1	0.311049	1.77563e-12	2.53596e-08	0.596	0.571		1	Scd1	0.25563	1.61112e-08	0.0002301	0.568	0.416		2	Mxra7	0.385573	7.55763e-26	1.07938e-21	0.834	0.665		3	Akap8l	0.44284	1.00178e-57	1.43074e-53	0.871	0.626		4	Dcn	0.500401	9.242e-37	1.31994e-32	1	1		5	Ptgis	0.760378	2.30038e-07	0.0032854	0.432	0.221		6	Micos13
0	Rpl37a	0.310843	1.67349e-10	2.39008e-06	0.973	0.986		1	Pdap1	0.253345	2.00496e-05	0.286348	0.833	0.724		2	Dram1	0.380793	8.19296e-19	1.17012e-14	0.772	0.728		3	Zfp260	0.441918	1.42993e-36	2.04223e-32	0.824	0.539		4	Ctsz	0.499947	6.38832e-14	9.1238e-10	0.913	0.881		5	Fosl2	0.75415	1.08807e-38	1.55398e-34	0.818	0.504		6	H3f3b
0	Mrpl38	0.309352	2.1271e-11	3.03793e-07	0.738	0.709		1	Gstm5	0.252291	4.14174e-13	5.91524e-09	0.788	0.625		2	Atpif1	0.380288	3.93759e-21	5.62367e-17	0.854	0.651		3	Mxra8	0.4411	7.13351e-05	1	0.755	0.7		4	Camk2n1	0.499486	4.36907e-15	6.2399e-11	0.761	0.621		5	Wnk1	0.754013	3.5385e-25	5.05369e-21	0.802	0.573		6	Serpina1e
0	Rps14	0.309151	0.000218252	1	0.964	0.98		1	Prrx2	0.252162	2.66545e-05	0.38068	0.534	0.418		2	Tifa	0.379818	2.48631e-16	3.55095e-12	0.565	0.485		3	Hic1	0.439929	1.31892e-24	1.88368e-20	0.814	0.66		4	Ctsl	0.499005	1.15489e-18	1.64942e-14	0.986	0.964		5	Sulf2	0.752819	2.52379e-35	3.60447e-31	0.738	0.489		6	Ssr2
0	Rpl23	0.308572	2.26416e-13	3.23367e-09	0.981	0.985		1	Setd7	-0.250363	0.00149224	1	0.576	0.549		2	Pla2g2d	0.379345	2.00981e-10	2.87042e-06	0.557	0.602		3	Pros1	0.43954	3.79555e-22	5.4208e-18	0.879	0.7		4	Dpp7	0.4977	1.80028e-20	2.57117e-16	0.679	0.59		5	Ntn1	0.751641	5.35115e-25	7.64251e-21	0.642	0.43		6	Eef1g
0	Igfbp7	0.308568	2.78347e-15	3.97536e-11	0.995	0.967		1	Tspan7	-0.251201	1.95222e-05	0.278817	0.554	0.574		2	Dync2li1	0.378396	2.42967e-33	3.47006e-29	0.627	0.451		3	Qk	0.438627	4.44911e-15	6.35422e-11	0.864	0.691		4	Creb3l1	0.495923	6.5566e-25	9.36414e-21	0.772	0.695		5	Cdc42ep2	0.749001	2.1772e-46	3.10948e-42	0.83	0.597		6	Myh9
0	Mylk	0.307868	0.00118844	1	0.544	0.524		1	H2-D1	-0.251676	2.92431e-08	0.00041765	0.949	0.971		2	Nckap5	0.378009	1.9056e-16	2.72158e-12	0.563	0.504		3	Ppic	0.437242	1.11622e-25	1.59419e-21	0.826	0.56		4	Boc	0.494097	1.06846e-26	1.52598e-22	0.636	0.508		5	Glud1	0.748748	2.54264e-19	3.6314e-15	0.765	0.608		6	B4galt5
0	Lag3	0.306142	1.48985e-41	2.12781e-37	0.61	0.473		1	Idh2	-0.252582	5.10995e-08	0.000729803	0.578	0.614		2	Dnm3	0.376278	1.48331e-07	0.00211846	0.386	0.355		3	Lrrc58	0.435677	7.44267e-16	1.06296e-11	0.876	0.712		4	Pls3	0.493872	1.51912e-11	2.16961e-07	0.666	0.566		5	Tubb4a	0.747412	3.15108e-91	4.50038e-87	0.71	0.299		6	Spcs2
0	Ahr	0.305822	7.39224e-05	1	0.232	0.265		1	Jak1	-0.252603	5.47128e-10	7.81408e-06	0.552	0.684		2	Meox1	0.373299	3.13496e-36	4.47734e-32	0.694	0.506		3	Plekha6	0.435273	0.00160888	1	0.281	0.143		4	Ntn4	0.493436	0.000293221	1	0.497	0.49		5	Plac8	0.736946	2.66551e-18	3.80689e-14	0.802	0.708		6	Atp5b
0	Pakap.1	0.305324	2.77793e-10	3.96743e-06	0.617	0.545		1	Gas7	-0.252872	2.73774e-18	3.91004e-14	0.53	0.689		2	Aqp1	0.372821	2.54617e-23	3.63644e-19	0.65	0.548		3	Snai1	0.435168	8.57686e-41	1.22495e-36	0.826	0.621		4	Mir99ahg	0.491735	6.57308e-16	9.38767e-12	0.609	0.437		5	Acly	0.730844	1.78815e-45	2.55383e-41	0.747	0.447		6	Rpl15
0	Rps27	0.303769	9.33198e-05	1	0.978	0.985		1	Deptor	-0.253617	6.41495e-10	9.16183e-06	0.505	0.583		2	Macf1	0.372394	1.74216e-19	2.48816e-15	0.734	0.538		3	Abca8b	0.435108	8.41943e-40	1.20246e-35	0.764	0.477		4	Rcn3	0.49054	1.6652e-11	2.37823e-07	0.894	0.803		5	Anpep	0.730588	6.79126e-50	9.69928e-46	0.722	0.369		6	Ndufa5
0	Dlg2	0.302344	2.22168e-13	3.173e-09	0.525	0.471		1	Mycbp2	-0.254416	4.22981e-06	0.0604102	0.794	0.804		2	Spic	0.372241	4.13901e-11	5.91133e-07	0.49	0.485		3	Itm2a	0.434343	7.44679e-37	1.06355e-32	0.674	0.45		4	Id4	0.487814	0.000320355	1	0.457	0.425		5	Tapbp	0.722675	5.2884e-26	7.55289e-22	0.88	0.648		6	Cox6b1
0	Rasl11a	0.301325	3.69059e-16	5.2709e-12	0.62	0.513		1	Antxr1	-0.25562	8.22945e-15	1.17533e-10	0.33	0.492		2	Mdk	0.371926	3.42111e-26	4.88603e-22	0.774	0.618		3	Eif4ebp2	0.433535	2.8907e-32	4.1285e-28	0.848	0.613		4	Rock2	0.486314	4.68751e-18	6.69471e-14	0.859	0.775		5	Kcnk5	0.720024	1.05754e-46	1.51037e-42	0.636	0.381		6	Atpif1
0	Ccl2	0.301118	5.63665e-12	8.05026e-08	0.662	0.546		1	C1qtnf1	-0.256913	1.41319e-09	2.01832e-05	0.438	0.499		2	Nfkb2	0.370902	1.13165e-30	1.61622e-26	0.721	0.571		3	Hmox1	0.433234	2.40889e-33	3.44038e-29	0.81	0.58		4	Abi3bp	0.484644	3.57264e-13	5.10245e-09	0.848	0.763		5	Nptn	0.714919	7.04436e-18	1.00608e-13	0.83	0.711		6	Spint2
0	AI838599	0.300719	2.75755e-13	3.93833e-09	0.582	0.539		1	Rnf150	-0.257668	0.000178424	1	0.397	0.427		2	Sorcs2	0.369383	2.22968e-09	3.18443e-05	0.51	0.489		3	Cul1	0.43152	3.76157e-25	5.37227e-21	0.8	0.53		4	Gm26532	0.484021	6.34518e-08	0.000906219	0.628	0.518		5	Cdc42se1	0.714897	3.52716e-44	5.03748e-40	0.827	0.673		6	Rnf19b
0	Zfp36l1	0.300619	1.9332e-09	2.761e-05	0.923	0.976		1	Nedd4	-0.25867	1.53761e-07	0.00219601	0.837	0.909		2	Nr2f1	0.369124	1.33349e-18	1.90449e-14	0.608	0.47		3	Adamts12	0.430816	5.24119e-51	7.48546e-47	0.714	0.34		4	Tcn2	0.483834	1.33638e-26	1.90862e-22	0.707	0.559		5	Tmsb4x	0.714349	7.8242e-41	1.11745e-36	0.96	0.963		6	Eloc
0	Tsc22d2	0.299915	5.32051e-07	0.00759875	0.377	0.513		1	Cap1	-0.260142	2.16928e-08	0.000309817	0.546	0.566		2	Akr1c13	0.368362	3.04642e-07	0.0043509	0.494	0.535		3	Pnp	0.43023	5.69226e-09	8.12969e-05	0.938	0.83		4	Lamp2	0.478363	2.22909e-11	3.18358e-07	0.88	0.821		5	Pxn	0.7131	1.08873e-67	1.55493e-63	0.75	0.43		6	Pet100
0	Egr1	0.297853	5.58946e-18	7.98286e-14	0.975	0.967		1	Hoxc8	-0.260416	4.45003e-10	6.35553e-06	0.546	0.615		2	Sh3bgrl	0.365905	1.7243e-19	2.46264e-15	0.701	0.525		3	Snrk	0.429914	1.0251e-33	1.46404e-29	0.74	0.427		4	Col14a1	0.477641	2.09861e-10	2.99724e-06	0.549	0.433		5	Dst	0.712912	2.09115e-21	2.98658e-17	0.691	0.441		6	Vtn
0	Rbm39	0.29696	4.59906e-07	0.00656838	0.959	0.965		1	Pla1a	-0.261232	9.69445e-06	0.138456	0.332	0.354		2	Gpsm3	0.365193	5.36314e-19	7.65964e-15	0.685	0.646		3	Anpep	0.425481	2.64582e-31	3.77876e-27	0.69	0.361		4	Cd109	0.476363	1.65191e-44	2.35926e-40	0.625	0.411		5	Pamr1	0.708958	6.13494e-20	8.76192e-16	0.781	0.654		6	Vim
0	Cdh2	0.296882	8.04645e-05	1	0.278	0.348		1	Hpse	-0.26184	2.66623e-08	0.000380791	0.324	0.382		2	AI838599	0.365012	1.63323e-29	2.33258e-25	0.579	0.543		3	Inmt	0.424792	3.14817e-36	4.49621e-32	0.955	0.756		4	Mmp19	0.47338	6.37984e-09	9.11168e-05	0.671	0.649		5	Sptbn1	0.704731	9.76264e-26	1.3943e-21	0.935	0.806		6	Psmb8
0	Ildr2	0.29596	6.01079e-09	8.58461e-05	0.601	0.522		1	Kitl	-0.26306	1.39007e-11	1.9853e-07	0.312	0.439		2	Pla2g5	0.364226	2.9522e-32	4.21633e-28	0.539	0.425		3	Tmem245	0.424387	5.73847e-84	8.19568e-80	0.817	0.429		4	Cxcl14	0.472968	2.18414e-27	3.11938e-23	0.701	0.512		5	Islr2	0.700581	9.33557e-59	1.33331e-54	0.549	0.124		6	Phgdh
0	Egr2	0.294511	7.7776e-06	0.11108	0.659	0.626		1	Cast	-0.265579	0.00548331	1	0.593	0.587		2	Zmynd8	0.363858	2.67552e-33	3.82117e-29	0.685	0.496		3	Rgma	0.423397	1.09487e-60	1.5637e-56	0.795	0.461		4	Adamtsl5	0.472929	0.00451093	1	0.489	0.509		5	Il1r2	0.699028	1.04085e-35	1.48654e-31	0.704	0.433		6	Sh3bgrl3
0	Senp2	0.294262	2.28175e-05	0.32588	0.689	0.683		1	Rasl11a	-0.26601	3.41624e-13	4.87907e-09	0.436	0.556		2	Hoxd9	0.363244	2.49545e-16	3.564e-12	0.601	0.566		3	Rsrc2	0.422406	1.46608e-19	2.09385e-15	0.91	0.732		4	Kdsr	0.470774	1.01264e-15	1.44625e-11	0.658	0.566		5	Serping1	0.696192	1.43696e-43	2.05227e-39	0.997	0.981		6	Cd14
0	Yap1	0.293661	3.44014e-05	0.491321	0.528	0.491		1	Rbpms	-0.266648	7.0459e-05	1	0.768	0.789		2	Rpl36a	0.363192	2.24111e-28	3.20075e-24	0.976	0.941		3	Sec31a	0.421801	4.96349e-23	7.08885e-19	0.874	0.672		4	Neat1	0.469282	3.15181e-05	0.450141	0.81	0.779		5	Enc1	0.694534	6.02905e-27	8.61069e-23	0.722	0.585		6	Saa3
0	Hgf	0.292668	3.40947e-09	4.8694e-05	0.203	0.282		1	Cd302	-0.266705	0.000600281	1	0.819	0.877		2	Psen2	0.361058	3.29976e-11	4.71272e-07	0.636	0.614		3	Rnf167	0.421374	5.46935e-55	7.81133e-51	0.821	0.573		4	Myadm	0.467744	1.01921e-07	0.00145563	0.633	0.568		5	Rps6ka3	0.689873	2.22046e-41	3.17126e-37	0.707	0.37		6	Ntrk1
0	Ripply3	0.292376	6.72855e-18	9.60971e-14	0.527	0.417		1	Nfkbie	-0.266743	3.46985e-08	0.000495564	0.415	0.48		2	Unc5c	0.360285	6.11713e-15	8.73649e-11	0.415	0.287		3	Mfap5	0.421009	8.04727e-58	1.14931e-53	0.933	0.598		4	Metrnl	0.467653	7.61711e-31	1.08788e-26	0.777	0.68		5	Anks1	0.686323	2.27854e-65	3.25421e-61	0.679	0.362		6	Adam12
0	Gbp4	0.29223	0.000607412	1	0.166	0.269		1	Tasor	-0.267364	1.89412e-13	2.70518e-09	0.44	0.556		2	Plekhh2	0.357405	8.51912e-17	1.2167e-12	0.543	0.44		3	Shc1	0.420643	1.65488e-21	2.3635e-17	0.736	0.513		4	Oxct1	0.467007	2.20167e-21	3.14443e-17	0.649	0.45		5	Triobp	0.682307	1.75433e-21	2.50553e-17	0.731	0.537		6	Hivep1
0	Mrps5	0.290739	1.32589e-19	1.89364e-15	0.607	0.461		1	Prcp	-0.268032	3.5722e-05	0.510182	0.599	0.621		2	A4galt	0.356736	8.30723e-10	1.18644e-05	0.636	0.602		3	Cd36	0.419292	2.1863e-52	3.12247e-48	0.757	0.518		4	Fkbp9	0.465936	3.84692e-17	5.49416e-13	0.818	0.744		5	Wnt10b	0.680229	1.03281e-48	1.47505e-44	0.568	0.172		6	Snrpd1
0	Pde4b	0.290522	8.25463e-09	0.000117893	0.606	0.557		1	Arhgap42	-0.26902	7.89512e-08	0.00112758	0.542	0.57		2	Idh2	0.356557	3.04353e-25	4.34677e-21	0.745	0.584		3	Nmb	0.417865	3.38642e-74	4.83649e-70	0.74	0.438		4	Gaa	0.462912	1.80036e-18	2.57128e-14	0.766	0.655		5	Gm10115	0.679204	2.61069e-39	3.72859e-35	0.815	0.598		6	Relb
0	Gxylt2	0.290451	0.00922794	1	0.703	0.724		1	Ptgfrn	-0.270207	9.68871e-05	1	0.44	0.464		2	Ptma	0.355744	1.56737e-31	2.23852e-27	1	0.991		3	Hrct1	0.414669	3.19755e-47	4.56673e-43	0.712	0.5		4	Cuta	0.462904	1.2573e-14	1.79567e-10	0.804	0.711		5	Megf9	0.676783	4.2275e-17	6.03772e-13	0.568	0.421		6	Rpl36al
0	Pcm1	0.288712	0.000676161	1	0.651	0.643		1	Flna	-0.271065	0.000152594	1	0.635	0.645		2	Crip2	0.354343	8.80645e-19	1.25774e-14	0.96	0.897		3	Prex2	0.414491	8.16974e-57	1.1668e-52	0.729	0.425		4	Actn4	0.460717	0.00536824	1	0.649	0.663		5	Mrpl33	0.676192	1.47561e-18	2.10746e-14	0.84	0.713		6	Nradd
0	Spcs2	0.288301	0.00121866	1	0.874	0.85		1	Ugdh	-0.272285	1.6422e-05	0.234539	0.796	0.653		2	Atp5h	0.351002	5.51214e-18	7.87243e-14	0.945	0.831		3	Zfyve21	0.414443	2.65971e-25	3.7986e-21	0.831	0.585		4	C1qtnf7	0.459873	1.80565e-11	2.57883e-07	0.511	0.407		5	Ctdsp2	0.675971	3.47922e-23	4.96902e-19	0.87	0.68		6	Uqcc2
0	Rps7	0.28684	2.09244e-07	0.00298842	0.97	0.966		1	Ppfibp1	-0.276038	9.23688e-10	1.31921e-05	0.503	0.566		2	Wnt6	0.350803	1.30713e-11	1.86684e-07	0.645	0.67		3	Tcp11l2	0.414176	2.36361e-47	3.37571e-43	0.833	0.555		4	Lrrc32	0.459569	1.70583e-31	2.43626e-27	0.666	0.594		5	Dlg4	0.675428	1.58626e-24	2.26549e-20	0.688	0.51		6	Gapdh
0	Slc27a1	0.286198	2.85766e-21	4.08131e-17	0.587	0.463		1	Npc2	-0.277817	2.20339e-08	0.000314689	0.796	0.907		2	Nos1ap	0.350594	1.50329e-21	2.14699e-17	0.457	0.308		3	Mmp14	0.412076	4.30576e-19	6.14949e-15	0.94	0.829		4	Pcolce	0.459191	1.38516e-08	0.000197829	0.918	0.888		5	Elf1	0.675418	1.23392e-44	1.76228e-40	0.83	0.52		6	Cdh11
0	Socs5	0.283388	3.60788e-20	5.15278e-16	0.629	0.543		1	Raph1	-0.278712	6.60673e-20	9.43573e-16	0.403	0.562		2	Arhgap42	0.346981	1.96972e-16	2.81315e-12	0.63	0.554		3	Sh3d19	0.411251	1.10976e-06	0.0158495	0.633	0.493		4	Pdpn	0.45873	3.83474e-05	0.547678	0.701	0.652		5	Dock7	0.675038	7.99152e-29	1.14135e-24	0.648	0.387		6	Trp53
0	Zmynd11	0.282823	0.00138555	1	0.644	0.638		1	Stxbp6	-0.27954	1.19104e-10	1.70104e-06	0.393	0.449		2	Pawr	0.34629	8.81673e-31	1.25921e-26	0.588	0.473		3	Degs1	0.41033	5.61744e-19	8.02282e-15	0.888	0.718		4	Zfp36l2	0.457148	6.60415e-12	9.43205e-08	0.946	0.908		5	Sulf1	0.674439	7.19865e-24	1.02811e-19	0.818	0.666		6	Atp5k
0	Ltc4s	0.282624	0.000692775	1	0.377	0.325		1	Kcnq1ot1	-0.283528	0.00746433	1	0.664	0.666		2	Adgrl3	0.345005	4.33865e-58	6.19646e-54	0.523	0.276		3	Cygb	0.409123	1.46019e-11	2.08545e-07	0.971	0.897		4	Tmsb10	0.456928	2.87044e-18	4.09956e-14	0.967	0.944		5	Gm26917	0.671778	4.10266e-16	5.85942e-12	0.87	0.73		6	Efhd2
0	Ccdc141	0.282371	2.78678e-10	3.98008e-06	0.503	0.459		1	Vamp5	-0.284378	6.05678e-06	0.086503	0.542	0.568		2	Tmem173	0.344326	1.02007e-29	1.45687e-25	0.579	0.408		3	Chic2	0.408165	7.14532e-15	1.0205e-10	0.924	0.755		4	Col3a1	0.456257	4.96022e-16	7.08419e-12	0.924	0.855		5	Irak3	0.668286	1.07527e-28	1.5357e-24	0.725	0.542		6	Rps2
0	Spib	0.2809	1.10607e-33	1.57969e-29	0.621	0.477		1	Hmgn3	-0.288975	1.50664e-13	2.15178e-09	0.358	0.509		2	Fads3	0.342626	5.12056e-14	7.31319e-10	0.585	0.507		3	Ikbip	0.406676	4.41862e-24	6.31068e-20	0.848	0.603		4	Tmed3	0.456203	6.9262e-11	9.892e-07	0.905	0.882		5	Slc44a1	0.667765	9.95761e-32	1.42215e-27	0.793	0.596		6	Sdf2l1
0	Deptor	0.280899	4.48594e-06	0.0640682	0.593	0.564		1	Dnmt3a	-0.290066	3.51342e-06	0.0501787	0.552	0.539		2	Hpse	0.341508	2.53731e-13	3.62378e-09	0.448	0.359		3	Cebpb	0.405659	2.6896e-05	0.384128	0.986	0.953		4	Prr13	0.450785	1.50665e-17	2.1518e-13	0.81	0.694		5	Tmeff2	0.663177	1.4031e-22	2.00391e-18	0.775	0.595		6	Slc25a5
0	Gm17167	0.279832	7.17376e-13	1.02456e-08	0.375	0.55		1	Pdgfrb	-0.290181	4.61743e-07	0.00659461	0.8	0.822		2	Fnbp1l	0.340584	1.82856e-16	2.61155e-12	0.441	0.345		3	Zfp771	0.404558	9.18567e-37	1.3119e-32	0.802	0.596		4	Mmp23	0.450192	2.02751e-09	2.89569e-05	0.774	0.694		5	Zbtb7a	0.657831	1.19844e-29	1.71161e-25	0.836	0.686		6	Ndufab1
0	Rspo1	0.279785	8.94594e-05	1	0.595	0.581		1	Ahnak	-0.292246	7.96141e-05	1	0.825	0.863		2	Os9	0.338157	1.74473e-16	2.49182e-12	0.785	0.717		3	Cyp1b1	0.401555	1.23219e-06	0.0175982	0.781	0.667		4	Enpp5	0.447634	1.02653e-21	1.4661e-17	0.628	0.454		5	Sestd1	0.655915	5.25767e-41	7.50901e-37	0.747	0.508		6	Atp5g1
0	Myo16	0.279595	4.12452e-19	5.89064e-15	0.363	0.188		1	Fads2	-0.293488	0.000662337	1	0.552	0.513		2	Pla2g15	0.338025	8.19504e-18	1.17042e-13	0.565	0.496		3	Gkap1	0.399495	4.59831e-20	6.5673e-16	0.817	0.605		4	Trnp1	0.444556	2.57506e-25	3.6777e-21	0.595	0.483		5	Lama4	0.65284	4.62295e-10	6.6025e-06	0.651	0.55		6	Birc3
0	Alkbh1	0.278409	8.15157e-17	1.16421e-12	0.62	0.592		1	Ptgir	-0.293758	2.40365e-08	0.000343289	0.542	0.59		2	Bend5	0.336256	5.90169e-19	8.4288e-15	0.421	0.303		3	Syn3	0.399272	8.21275e-64	1.17294e-59	0.717	0.415		4	Lum	0.443455	6.66274e-26	9.51573e-22	0.883	0.578		5	Tacc2	0.651109	2.14045e-47	3.05699e-43	0.679	0.404		6	Uqcrb
0	Pim3	0.2783	5.05992e-12	7.22658e-08	0.67	0.673		1	Pam	-0.296111	8.17732e-12	1.16788e-07	0.8	0.85		2	Pth1r	0.333623	9.65317e-37	1.37867e-32	0.621	0.5		3	Acvr2a	0.398995	1.84191e-40	2.63061e-36	0.786	0.522		4	Csf1	0.443322	3.90871e-11	5.58242e-07	0.834	0.776		5	Chp1	0.650861	1.24578e-13	1.77923e-09	0.673	0.546		6	Riok3
0	Pdlim4	0.277416	2.30978e-05	0.329883	0.692	0.622		1	Rin2	-0.298442	1.1432e-06	0.0163272	0.54	0.559		2	Otulin	0.333104	5.58218e-26	7.97248e-22	0.603	0.46		3	Bcl6	0.398982	9.88096e-40	1.4112e-35	0.764	0.492		4	Rap2b	0.442328	1.98113e-11	2.82945e-07	0.562	0.458		5	Myof	0.648347	1.76013e-13	2.51382e-09	0.66	0.505		6	Dll4
0	H2-Eb1	0.276929	0.000637815	1	0.356	0.266		1	Cd14	-0.298733	1.13208e-05	0.161684	0.607	0.615		2	Tmem160	0.332693	1.17168e-19	1.6734e-15	0.754	0.674		3	Loxl1	0.397444	1.41727e-28	2.02415e-24	0.895	0.664		4	Psap	0.441339	5.21077e-16	7.44202e-12	0.951	0.94		5	Zcchc24	0.63944	1.02454e-31	1.46325e-27	0.818	0.57		6	Ier5
0	Mrvi1	0.276133	8.11737e-38	1.15932e-33	0.498	0.304		1	Arl4a	-0.300412	0.00402904	1	0.566	0.561		2	Rftn1	0.331974	1.52098e-25	2.17226e-21	0.647	0.483		3	B4galt1	0.396805	1.33052e-33	1.90024e-29	0.902	0.646		4	Pik3r1	0.440419	3.00644e-17	4.2938e-13	0.728	0.564		5	Sash1	0.639017	4.01315e-21	5.73158e-17	0.84	0.675		6	Slc7a7
0	Isyna1	0.276071	9.57893e-08	0.00136806	0.735	0.722		1	S100a10	-0.30116	0.00204773	1	0.833	0.855		2	Ets1	0.330391	1.39931e-24	1.99849e-20	0.639	0.497		3	Vkorc1	0.394977	1.44455e-12	2.06311e-08	0.955	0.838		4	Vwc2	0.440258	2.94351e-10	4.20393e-06	0.524	0.505		5	Aida	0.633961	9.10706e-18	1.30067e-13	0.704	0.506		6	Robo1
0	Rpl27a	0.275428	2.59079e-11	3.70016e-07	0.984	0.984		1	Camk2d	-0.301426	9.87148e-09	0.000140984	0.613	0.669		2	Ccdc12	0.330271	7.97004e-19	1.13828e-14	0.69	0.533		3	Ndfip1	0.394707	6.54344e-13	9.34534e-09	0.919	0.835		4	Abca8b	0.440124	2.10852e-12	3.01139e-08	0.59	0.507		5	Limch1	0.632299	7.11503e-07	0.0101617	0.309	0.439		6	Slc9a3r2
0	Baz1b	0.275417	0.00185906	1	0.669	0.655		1	Tgfbr3	-0.30286	1.72463e-08	0.000246311	0.591	0.679		2	Ces2g	0.32923	2.28266e-11	3.2601e-07	0.667	0.614		3	Ivns1abp	0.394295	4.92634e-22	7.0358e-18	0.743	0.56		4	Dnajc3	0.437393	2.37074e-09	3.38589e-05	0.875	0.832		5	Il1rl2	0.630383	3.48586e-31	4.9785e-27	0.694	0.485		6	Ybx1
0	Cdkn1b	0.272884	8.86118e-06	0.126555	0.653	0.598		1	Cxadr	-0.303375	1.03536e-06	0.014787	0.642	0.496		2	Lrrk1	0.32856	4.12281e-06	0.0588819	0.548	0.523		3	Pla2g7	0.394233	5.95625e-25	8.50671e-21	0.305	0.443		4	Prdx1	0.436877	2.27091e-12	3.24331e-08	0.959	0.929		5	Notch2	0.629208	8.8707e-20	1.26691e-15	0.809	0.619		6	Rrp1
0	Rps15	0.272737	0.00287376	1	0.932	0.927		1	Apol11b	-0.303701	1.08867e-12	1.55484e-08	0.187	0.244		2	Pold4	0.328181	3.72356e-26	5.31798e-22	0.59	0.412		3	Ppp1r15a	0.391613	8.84565e-12	1.26334e-07	0.886	0.737		4	Reep5	0.434535	5.30123e-09	7.57121e-05	0.848	0.8		5	Il6ra	0.629168	7.20759e-30	1.02939e-25	0.691	0.5		6	Anxa2
0	Hoxc8	0.27267	0.000208885	1	0.607	0.603		1	C4b	-0.304065	1.11441e-06	0.015916	0.798	0.836		2	Gpr88	0.328119	4.51109e-16	6.44274e-12	0.35	0.24		3	Cdk5rap3	0.391418	1.59391e-28	2.27642e-24	0.788	0.585		4	Fam102b	0.434318	1.53737e-17	2.19568e-13	0.726	0.571		5	Add3	0.624415	3.30114e-21	4.71469e-17	0.824	0.671		6	Tmem176b
0	Wdr86	0.272108	1.28662e-26	1.83755e-22	0.536	0.379		1	Sox4	-0.304523	2.17273e-08	0.000310309	0.462	0.547		2	Meox2	0.327586	1.81298e-10	2.5893e-06	0.718	0.69		3	Pik3r2	0.390848	1.38575e-78	1.97912e-74	0.826	0.53		4	Wfdc1	0.434043	1.99021e-26	2.84242e-22	0.481	0.29		5	Abca6	0.623754	5.28578e-36	7.54914e-32	0.716	0.544		6	Pdlim1
0	Notch1	0.271974	2.30428e-06	0.0329097	0.67	0.657		1	Gpnmb	-0.306654	2.07093e-07	0.00295771	0.758	0.675		2	Ripply3	0.32665	3.39899e-31	4.85444e-27	0.557	0.42		3	Card10	0.390354	9.39838e-52	1.34228e-47	0.731	0.515		4	Sgip1	0.432011	3.70772e-20	5.29536e-16	0.601	0.552		5	Thbs3	0.621694	1.05318e-44	1.50415e-40	0.769	0.516		6	Hnrnpa3
0	Bok	0.27134	8.78395e-10	1.25452e-05	0.585	0.483		1	App	-0.307368	2.73985e-08	0.000391305	0.809	0.829		2	Prkcb	0.326429	7.03606e-08	0.00100489	0.348	0.331		3	Aoc3	0.389972	2.77701e-107	3.96613e-103	0.788	0.293		4	B4galt1	0.428634	3.99694e-13	5.70844e-09	0.769	0.67		5	Foxp1	0.620936	2.77518e-15	3.96351e-11	0.769	0.624		6	Sumo2
0	Rbm4b	0.269169	0.00147779	1	0.558	0.526		1	Pkig	-0.310462	3.34886e-22	4.78284e-18	0.481	0.628		2	Rnf19a	0.325001	6.49242e-17	9.27247e-13	0.561	0.446		3	Ifngr1	0.389937	2.86972e-06	0.0409853	0.971	0.932		4	Serpinh1	0.428274	2.16202e-18	3.0878e-14	0.992	0.984		5	Rab3il1	0.617617	2.72341e-63	3.88957e-59	0.694	0.345		6	Tnfaip2
0	Rps15a	0.267498	1.23373e-07	0.00176202	0.97	0.981		1	Ehd1	-0.310636	1.57667e-07	0.00225179	0.64	0.698		2	Col6a4	0.324704	4.91411e-41	7.01833e-37	0.497	0.285		3	Gaa	0.389408	1.79336e-29	2.56128e-25	0.881	0.634		4	Atp2a2	0.428265	2.97357e-12	4.24685e-08	0.791	0.703		5	Vwa5a	0.60773	1.41723e-21	2.02409e-17	0.71	0.494		6	Pdgfa
0	Mbd1	0.266994	8.95118e-17	1.27841e-12	0.442	0.647		1	Tnrc6b	-0.31208	3.70599e-07	0.0052929	0.603	0.671		2	Il1r2	0.324229	1.5068e-06	0.0215201	0.481	0.459		3	Epb41l2	0.388787	8.56651e-08	0.00122347	0.733	0.591		4	Nupr1	0.427609	1.51208e-07	0.00215955	0.918	0.847		5	Kif1b	0.607476	4.63876e-20	6.62508e-16	0.775	0.597		6	Ndufa4
0	Ddx5	0.26696	1.42311e-05	0.203248	0.959	0.98		1	Crim1	-0.312306	0.00227717	1	0.53	0.494		2	Bok	0.323094	2.37569e-30	3.39296e-26	0.659	0.477		3	Cyp4b1	0.386697	1.14147e-62	1.63024e-58	0.705	0.424		4	Lmna	0.427543	2.05329e-12	2.93251e-08	0.899	0.876		5	Fhl1	0.606243	0.00151615	1	0.485	0.422		6	Ptpn1
0	Rps6	0.266429	0.000554453	1	0.959	0.964		1	Mmp23	-0.315061	0.00457151	1	0.735	0.698		2	Cib1	0.322795	1.80121e-15	2.57249e-11	0.667	0.595		3	Mndal	0.386226	1.00036e-13	1.42871e-09	0.783	0.551		4	Grn	0.421976	1.1533e-10	1.64715e-06	0.826	0.728		5	Slc43a3	0.604026	2.48753e-21	3.55268e-17	0.985	0.897		6	Chchd2
0	Gm26802	0.266028	4.71785e-07	0.00673804	0.396	0.52		1	Atpif1	-0.315974	5.42471e-12	7.74757e-08	0.542	0.709		2	Snhg18	0.322696	8.23081e-14	1.17552e-09	0.836	0.726		3	P4ha1	0.385827	8.99382e-22	1.2845e-17	0.914	0.769		4	Aldh2	0.421484	2.72507e-13	3.89194e-09	0.894	0.832		5	Cnnm3	0.602836	8.28142e-74	1.18275e-69	0.701	0.288		6	Pde4b
0	Akap8	0.265787	1.40901e-13	2.01235e-09	0.541	0.449		1	Prnp	-0.316112	9.93146e-17	1.41841e-12	0.55	0.709		2	Psmb8	0.320686	1.11097e-13	1.58668e-09	0.716	0.584		3	Ddx5	0.383687	2.99836e-19	4.28225e-15	1	0.972		4	Bnip3l	0.420076	7.47325e-10	1.06733e-05	0.834	0.746		5	Nhsl1	0.601259	9.8539e-05	1	0.417	0.292		6	Snrpd3
0	Emb	0.264264	0.000771707	1	0.256	0.336		1	Itgbl1	-0.318199	0.00187823	1	0.601	0.526		2	Gm10309	0.318087	3.2782e-13	4.68193e-09	0.519	0.52		3	Pgp	0.382209	2.23685e-30	3.19466e-26	0.829	0.576		4	Cygb	0.418665	3.57449e-14	5.10508e-10	0.894	0.909		5	Slc12a6	0.600575	3.10477e-49	4.43423e-45	0.694	0.372		6	Ndufv2
0	Bod1l	0.26388	0.000136872	1	0.678	0.639		1	Bace2	-0.318636	1.39028e-06	0.019856	0.621	0.604		2	Npdc1	0.316999	1.59362e-19	2.276e-15	0.918	0.837		3	Tmem97	0.381278	1.46335e-79	2.08995e-75	0.81	0.564		4	Nbeal1	0.418494	5.38912e-10	7.69674e-06	0.739	0.647		5	Clic4	0.600538	1.09613e-20	1.5655e-16	0.861	0.615		6	Ndufb9
0	Palld	0.263326	4.45799e-07	0.0063669	0.453	0.361		1	Gnai2	-0.319175	2.60575e-08	0.000372153	0.87	0.883		2	Hoxc6	0.316567	1.22057e-05	0.174322	0.619	0.604		3	Stat3	0.380709	4.16043e-17	5.94193e-13	0.895	0.732		4	Adprh	0.418414	5.44227e-08	0.000777265	0.696	0.647		5	Abca1	0.599594	2.54997e-18	3.64187e-14	0.759	0.55		6	Parm1
0	Slc22a3	0.261581	2.33438e-05	0.333397	0.549	0.569		1	H2-K1	-0.32097	5.08971e-12	7.26912e-08	0.935	0.976		2	Acta2	0.316021	4.93874e-10	7.05351e-06	0.435	0.336		3	Grn	0.380289	6.33453e-13	9.04697e-09	0.914	0.711		4	Atp6v1g1	0.418144	2.09205e-11	2.98787e-07	0.878	0.817		5	Pygl	0.598665	5.37903e-08	0.000768233	0.485	0.408		6	Crym
0	Adgrl2	0.261485	5.28496e-06	0.0754798	0.226	0.316		1	Ltbp2	-0.321158	0.00525022	1	0.542	0.426		2	A730020E08Rik	0.314718	1.37911e-34	1.96965e-30	0.459	0.29		3	Mir99ahg	0.37915	4.86016e-14	6.94128e-10	0.645	0.428		4	Abca9	0.415406	1.46101e-07	0.00208662	0.603	0.538		5	Plekho2	0.597461	4.98797e-09	7.12381e-05	0.602	0.503		6	Cox6c
0	Ankhd1	0.261133	0.00368323	1	0.639	0.636		1	Glul	-0.32399	1.87271e-09	2.6746e-05	0.76	0.792		2	Cbfa2t3	0.31434	3.61479e-09	5.16265e-05	0.605	0.597		3	Smad4	0.378582	4.76938e-17	6.81163e-13	0.831	0.623		4	Akap13	0.41491	1.11224e-09	1.5885e-05	0.739	0.631		5	Utrn	0.596446	1.31715e-11	1.88116e-07	0.556	0.396		6	Cct3
0	Srgn	0.26031	4.0916e-12	5.84363e-08	0.789	0.66		1	Il1r2	-0.324479	2.00801e-23	2.86785e-19	0.332	0.488		2	Nck1	0.314294	1.44732e-19	2.06707e-15	0.796	0.652		3	Fibin	0.378335	4.58014e-93	6.54136e-89	0.714	0.227		4	Pdia6	0.414639	1.61211e-10	2.30241e-06	0.965	0.954		5	Setd7	0.595512	1.85561e-32	2.65018e-28	0.769	0.528		6	Psmd14
0	Fas	0.259866	1.43804e-10	2.05381e-06	0.694	0.597		1	Serpinb6b	-0.325235	4.60069e-07	0.00657071	0.497	0.514		2	Trim2	0.313123	9.13894e-22	1.30522e-17	0.599	0.443		3	Cyp20a1	0.377827	8.98425e-14	1.28313e-09	0.84	0.68		4	Grina	0.413713	1.64836e-11	2.35419e-07	0.742	0.64		5	Pcdh19	0.591733	5.63523e-27	8.04824e-23	0.735	0.497		6	Ube2m
0	Las1l	0.257847	7.75002e-09	0.000110686	0.468	0.592		1	Plat	-0.325728	1.11455e-20	1.5918e-16	0.316	0.5		2	Krtcap2	0.312509	1.32954e-10	1.89886e-06	0.949	0.918		3	Xbp1	0.3769	2.89123e-11	4.12925e-07	0.964	0.892		4	Arap1	0.410679	2.90113e-21	4.1434e-17	0.658	0.508		5	Csf1	0.591158	4.19272e-14	5.98804e-10	0.858	0.774		6	A4galt
0	Camk2d	0.257726	0.00103588	1	0.707	0.647		1	Fads3	-0.327643	2.68789e-14	3.83885e-10	0.473	0.528		2	Raly	0.311831	2.08577e-17	2.97889e-13	0.78	0.719		3	Aspa	0.376451	8.26312e-39	1.18014e-34	0.657	0.4		4	Fbln7	0.408636	1.9436e-15	2.77586e-11	0.641	0.532		5	Cd47	0.590414	2.13282e-28	3.0461e-24	0.978	0.922		6	Psma2
0	C3	0.256513	4.39025e-13	6.27015e-09	0.973	0.948		1	Lpar1	-0.329057	2.13155e-17	3.04428e-13	0.411	0.579		2	Rbms3	0.310923	1.89124e-12	2.70107e-08	0.701	0.593		3	Dusp3	0.376334	1.17382e-17	1.67645e-13	0.781	0.604		4	Sh3bgrl3	0.407181	1.68542e-08	0.000240712	0.761	0.654		5	Foxo1	0.5904	3.6748e-37	5.24834e-33	0.741	0.533		6	Ndufc2
0	Nfe2l1	0.256061	0.000266879	1	0.718	0.683		1	Tmsb4x	-0.329679	2.48961e-10	3.55566e-06	0.945	0.966		2	Rpl10	0.310677	1.3996e-19	1.99891e-15	0.998	0.975		3	Dnaja1	0.375983	4.24562e-08	0.000606359	0.974	0.934		4	Pamr1	0.405776	5.33033e-06	0.0761278	0.639	0.672		5	Cpne8	0.590144	1.33197e-47	1.90232e-43	0.747	0.371		6	Ttyh2
0	Wnt6	0.255852	2.03508e-22	2.9065e-18	0.667	0.666		1	Ace	-0.335561	0.00340707	1	0.621	0.512		2	Spon1	0.310304	1.63374e-14	2.3333e-10	0.51	0.339		3	Sipa1	0.375556	3.56884e-28	5.09701e-24	0.75	0.542		4	Kitl	0.404801	0.00057989	1	0.462	0.412		5	Ptgfrn	0.587994	6.65203e-16	9.50043e-12	0.63	0.44		6	Gpx1
0	Gm47283	0.254872	0.00565782	1	0.612	0.677		1	Emp2	-0.339164	1.35963e-14	1.94183e-10	0.54	0.634		2	Cpq	0.310159	2.12585e-16	3.03614e-12	0.86	0.716		3	Cacna2d1	0.375496	2.57499e-74	3.67761e-70	0.826	0.483		4	Inf2	0.402229	8.26227e-23	1.18002e-18	0.549	0.463		5	Tspan5	0.584952	5.2124e-17	7.44435e-13	0.744	0.637		6	Tomm6
0	Tnfsf8	0.252872	8.4067e-12	1.20064e-07	0.249	0.417		1	Abca1	-0.340838	4.24616e-09	6.06436e-05	0.493	0.588		2	Exoc3l4	0.309173	5.1842e-15	7.40408e-11	0.421	0.347		3	Bicc1	0.375451	5.02148e-12	7.17167e-08	0.862	0.711		4	Crtap	0.401669	1.12799e-16	1.61099e-12	0.734	0.565		5	Nmt2	0.580163	2.3428e-10	3.34599e-06	0.54	0.395		6	Anp32b
0	Gm26885	0.252628	1.80727e-54	2.58115e-50	0.481	0.247		1	Trim2	-0.342347	4.37277e-13	6.24519e-09	0.379	0.484		2	Ifngr1	0.308657	1.37431e-19	1.96279e-15	0.967	0.932		3	Dynlt3	0.37315	1.55352e-14	2.21873e-10	0.767	0.575		4	Fam124a	0.398823	2.15486e-18	3.07757e-14	0.609	0.541		5	Galnt1	0.579973	2.62643e-15	3.75106e-11	0.756	0.59		6	Ssr4
0	Hivep2	0.252559	2.01806e-06	0.0288219	0.454	0.587		1	Picalm	-0.343309	0.00023046	1	0.595	0.628		2	Ptpn14	0.307746	6.71434e-24	9.58942e-20	0.548	0.443		3	Tmsb10	0.371536	1.06637e-13	1.52299e-09	0.983	0.941		4	Hspb1	0.398804	1.72791e-07	0.0024678	0.726	0.668		5	Wdr26	0.577872	3.48946e-22	4.98365e-18	0.688	0.441		6	Pkm
0	Chd1	0.252282	1.40646e-22	2.00871e-18	0.612	0.474		1	Acta2	-0.346827	1.44801e-11	2.06805e-07	0.31	0.359		2	Suclg2	0.306152	8.00877e-27	1.14381e-22	0.583	0.403		3	Trpc4ap	0.370878	1.92392e-29	2.74775e-25	0.776	0.535		4	Lgalsl	0.398597	3.13599e-18	4.47881e-14	0.658	0.507		5	Zfhx4	0.576491	3.33208e-12	4.75887e-08	0.812	0.676		6	Chst2
0	Tspan18	0.251786	5.40315e-25	7.71677e-21	0.457	0.299		1	Crip2	-0.347007	2.18896e-12	3.12627e-08	0.894	0.909		2	Foxf1	0.306084	6.60179e-06	0.0942868	0.594	0.64		3	Hikeshi	0.370575	5.27205e-28	7.52954e-24	0.79	0.54		4	Bdh2	0.394382	6.4899e-46	9.26888e-42	0.622	0.445		5	Cep170	0.574618	6.61835e-19	9.45232e-15	0.71	0.527		6	Mrps33
0	Lbh	0.251247	3.74906e-26	5.35441e-22	0.621	0.425		1	Pdlim4	-0.347895	1.40153e-07	0.00200166	0.601	0.644		2	Slc7a7	0.305918	3.40891e-48	4.86861e-44	0.596	0.405		3	Scp2	0.370372	1.8554e-13	2.64988e-09	0.881	0.724		4	Fzd1	0.392435	3.40181e-06	0.0485847	0.66	0.614		5	Prkd3	0.572643	5.15189e-28	7.35793e-24	0.66	0.435		6	Gnb4
0	Rpl41	0.251118	0.000403989	1	0.986	0.992		1	Sema3b	-0.350089	1.89361e-05	0.270445	0.587	0.529		2	Rrad	0.305115	2.9163e-19	4.16506e-15	0.568	0.493		3	Anxa6	0.369389	1.21882e-23	1.74071e-19	0.719	0.464		4	Hs3st1	0.392137	1.83466e-24	2.62027e-20	0.554	0.442		5	Cavin3	0.571381	2.93436e-14	4.19085e-10	0.867	0.829		6	Serpina3n
0	4932438A13Rik	0.250556	1.68541e-12	2.40711e-08	0.412	0.581		1	Pla2g4a	-0.351175	7.42502e-17	1.06044e-12	0.409	0.528		2	Ly96	0.304804	4.09225e-08	0.000584456	0.616	0.589		3	Ckap4	0.368986	9.47251e-18	1.35286e-13	0.9	0.747		4	Gda	0.391592	8.79015e-43	1.25541e-38	0.649	0.363		5	Actg1	0.57066	2.77598e-17	3.96465e-13	0.873	0.812		6	Raly
0	Bms1	0.250545	1.20554e-18	1.72175e-14	0.541	0.431		1	Nxph1	-0.35316	2.43712e-08	0.00034807	0.43	0.474		2	Clec2d	0.304736	7.88643e-19	1.12634e-14	0.876	0.751		3	Lrp6	0.367571	3.43786e-30	4.90995e-26	0.89	0.63		4	Naalad2	0.39122	7.87177e-12	1.12425e-07	0.606	0.463		5	Esyt2	0.569157	1.57624e-22	2.25119e-18	0.79	0.579		6	Tmem176a
0	Rpl18	0.250178	0.00401807	1	0.972	0.977		1	Arhgdib	-0.354179	3.23839e-06	0.0462507	0.462	0.512		2	Pfdn5	0.303795	6.77033e-17	9.66938e-13	0.92	0.807		3	Lgals9	0.367097	5.38698e-28	7.69369e-24	0.831	0.569		4	Chst12	0.390926	5.47772e-10	7.82328e-06	0.75	0.713		5	Sh3d19	0.565663	1.47688e-28	2.10928e-24	0.781	0.48		6	Manbal
0	Lasp1	-0.250316	1.00479e-19	1.43504e-15	0.502	0.681		1	Chrdl1	-0.354699	0.00922651	1	0.731	0.63		2	Fam214a	0.303782	8.69198e-17	1.24139e-12	0.479	0.421		3	Rnd3	0.36692	4.70356e-13	6.71763e-09	0.769	0.554		4	Tmem45a	0.390169	0.00533978	1	0.508	0.512		5	Ifi207	0.565291	2.38852e-25	3.41128e-21	0.852	0.589		6	D130058E05Rik
0	Ckap4	-0.250747	9.40691e-14	1.3435e-09	0.71	0.784		1	Slc22a3	-0.355893	8.89266e-06	0.127005	0.574	0.563		2	1600014C10Rik	0.30231	1.45455e-11	2.07739e-07	0.521	0.548		3	Cxcl1	0.366465	1.17493e-22	1.67803e-18	0.945	0.757		4	Man1c1	0.389587	3.74992e-19	5.35564e-15	0.682	0.589		5	Jcad	0.56093	3.48667e-51	4.97966e-47	0.676	0.371		6	Cd151
0	Cd81	-0.250981	4.04307e-10	5.77432e-06	0.94	0.968		1	Prr13	-0.356585	7.65824e-10	1.09375e-05	0.658	0.718		2	Birc3	0.301212	3.14465e-17	4.49119e-13	0.63	0.483		3	Drap1	0.365536	1.05188e-11	1.5023e-07	0.91	0.757		4	Plcxd3	0.389265	1.40653e-19	2.00881e-15	0.552	0.5		5	Nqo2	0.559962	2.27023e-15	3.24234e-11	0.59	0.445		6	Pgf
0	Bmpr1a	-0.251047	3.82362e-11	5.46089e-07	0.451	0.572		1	Fmo2	-0.357199	0.000229395	1	0.741	0.671		2	Myh11	0.297226	9.32748e-05	1	0.373	0.342		3	Scpep1	0.364926	7.40308e-14	1.05731e-09	0.86	0.653		4	Sdf4	0.386735	1.73703e-07	0.00248083	0.832	0.777		5	Clip1	0.55969	7.35068e-17	1.04982e-12	0.75	0.571		6	Ptgir
0	Zfhx3	-0.251138	6.01684e-13	8.59325e-09	0.211	0.367		1	H2-Q6	-0.359185	1.87557e-10	2.67869e-06	0.375	0.485		2	Sept7	0.297035	2.45562e-16	3.50712e-12	0.905	0.8		3	Apbb1ip	0.364544	2.80166e-24	4.00133e-20	0.85	0.628		4	Atp2b4	0.386429	0.000277168	1	0.386	0.348		5	Ang	0.552612	1.09385e-21	1.56223e-17	0.843	0.689		6	Rgs19
0	Arpc3	-0.251196	1.11695e-06	0.0159522	0.798	0.87		1	Amotl2	-0.360068	2.31534e-05	0.330676	0.644	0.672		2	Rnaset2a	0.296705	4.23414e-12	6.04719e-08	0.426	0.326		3	Ctsz	0.361848	1.62728e-09	2.32408e-05	0.974	0.871		4	Map1b	0.386229	3.20246e-39	4.57375e-35	0.622	0.37		5	Mmp14	0.552557	3.5999e-09	5.14138e-05	0.895	0.838		6	Cops6
0	Tacc2	-0.251536	0.00460375	1	0.41	0.44		1	Sfrp4	-0.360814	3.54502e-07	0.005063	0.564	0.444		2	Cox4i1	0.29548	9.40332e-14	1.34298e-09	0.978	0.89		3	Ric1	0.361843	1.59409e-57	2.27667e-53	0.774	0.459		4	Glud1	0.386146	2.61009e-11	3.72773e-07	0.734	0.609		5	Pfkp	0.549136	2.09526e-25	2.99245e-21	0.759	0.566		6	Sept4
0	Atl3	-0.251984	6.05616e-19	8.64941e-15	0.394	0.571		1	Sostdc1	-0.36129	2.22733e-09	3.18108e-05	0.538	0.333		2	Serinc3	0.295437	1.20874e-14	1.72632e-10	0.902	0.844		3	Abca6	0.361807	6.91346e-62	9.8738e-58	0.831	0.519		4	Scara5	0.385835	6.82259e-17	9.74402e-13	0.837	0.668		5	Dpep1	0.548944	7.83584e-32	1.11911e-27	0.96	0.754		6	Psme2
0	Lamp1	-0.252165	1.00038e-13	1.42875e-09	0.877	0.947		1	Plin2	-0.361894	0.00630592	1	0.747	0.735		2	Palld	0.293975	3.43555e-18	4.90666e-14	0.499	0.359		3	Mdk	0.361093	1.03875e-07	0.00148354	0.752	0.623		4	Prdx6	0.382152	3.5456e-09	5.06383e-05	0.821	0.77		5	Zmiz1	0.547939	5.04958e-13	7.21181e-09	0.747	0.615		6	Ndufa11
0	Foxn3	-0.252302	2.553e-18	3.6462e-14	0.588	0.718		1	Il7	-0.365208	2.91396e-27	4.16172e-23	0.183	0.4		2	Apol11b	0.292806	1.59119e-11	2.27254e-07	0.33	0.218		3	Plbd2	0.360142	2.9083e-45	4.15363e-41	0.845	0.604		4	Nr4a3	0.381809	6.35906e-23	9.082e-19	0.601	0.474		5	Ston2	0.539387	0.00149058	1	0.269	0.187		6	Mrfap1
0	Rsu1	-0.252312	1.42071e-08	0.000202906	0.38	0.524		1	Spry2	-0.368292	7.42642e-13	1.06064e-08	0.446	0.566		2	Shisa4	0.292703	9.03162e-21	1.2899e-16	0.525	0.428		3	Trappc2l	0.359585	9.7707e-14	1.39545e-09	0.79	0.597		4	Ccl8	0.381776	2.58636e-20	3.69384e-16	0.402	0.222		5	Iqsec1	0.539168	4.32111e-20	6.1714e-16	0.62	0.41		6	Hsp90ab1
0	Nqo2	-0.252387	1.39667e-17	1.99473e-13	0.347	0.492		1	Actn1	-0.372479	7.10932e-14	1.01535e-09	0.426	0.549		2	Rpl28	0.291953	8.57836e-21	1.22516e-16	0.993	0.972		3	Pitpnc1	0.359576	4.71442e-51	6.73314e-47	0.69	0.343		4	Esd	0.380927	6.50119e-06	0.09285	0.745	0.696		5	Rap1b	0.537514	3.25038e-11	4.64219e-07	0.836	0.798		6	Rplp2
0	Fis1	-0.25269	6.10196e-06	0.0871482	0.65	0.709		1	Eln	-0.373415	0.000749712	1	0.564	0.556		2	Abcc9	0.289903	2.16678e-16	3.09459e-12	0.659	0.517		3	Dcn	0.358926	7.98883e-25	1.14096e-20	1	1		4	Pla2g12a	0.379881	2.49778e-24	3.56733e-20	0.658	0.556		5	Rab7b	0.53716	3.9164e-08	0.00055934	0.608	0.534		6	Atp5h
0	Arc	-0.253568	8.27459e-11	1.18178e-06	0.554	0.606		1	Rftn1	-0.374407	4.36733e-13	6.23742e-09	0.436	0.522		2	Slc1a3	0.289895	5.50002e-15	7.85513e-11	0.803	0.732		3	Glg1	0.357842	3.02087e-21	4.31441e-17	0.888	0.671		4	Lrp10	0.378416	8.49774e-13	1.21365e-08	0.701	0.609		5	Samd4b	0.536983	8.14656e-27	1.16349e-22	0.753	0.531		6	Azin2
0	Ufm1	-0.253675	2.73955e-08	0.000391263	0.603	0.678		1	Cd82	-0.376334	1.26696e-22	1.80947e-18	0.338	0.497		2	Mmp3	0.289008	2.00002e-13	2.85643e-09	0.805	0.772		3	Cyb5a	0.357837	5.17284e-09	7.38785e-05	0.962	0.923		4	Ppp1r2	0.376906	4.02914e-08	0.000575442	0.72	0.631		5	Usp2	0.535803	3.09975e-68	4.42706e-64	0.713	0.387		6	Ssbp4
0	Fxyd6	-0.253728	1.79445e-06	0.0256283	0.486	0.39		1	S1pr3	-0.379176	2.35469e-07	0.00336297	0.55	0.607		2	Hdac9	0.28898	1.80376e-21	2.57614e-17	0.514	0.448		3	Tex264	0.356873	1.35248e-42	1.93161e-38	0.826	0.564		4	Dab2	0.376674	2.90829e-08	0.000415362	0.541	0.49		5	Dtnbp1	0.53518	9.83541e-05	1	0.639	0.621		6	Erp29
0	Abhd2	-0.254051	3.0609e-09	4.37158e-05	0.372	0.498		1	Meox1	-0.384057	6.49122e-21	9.27076e-17	0.413	0.559		2	Nfasc	0.288968	2.1337e-48	3.04734e-44	0.501	0.302		3	Reep3	0.35686	1.94756e-08	0.000278151	0.879	0.744		4	Rnf130	0.376589	2.25082e-05	0.321463	0.516	0.46		5	Rtn3	0.5342	2.07195e-12	2.95915e-08	0.836	0.769		6	Fads2
0	Acly	-0.254217	2.19181e-48	3.13034e-44	0.265	0.538		1	Tpm1	-0.384215	7.89643e-15	1.12777e-10	0.47	0.617		2	Mtss2	0.287479	6.22975e-10	8.89733e-06	0.521	0.532		3	Irs2	0.356847	2.45601e-23	3.50767e-19	0.738	0.465		4	Itm2b	0.375856	3.17603e-18	4.536e-14	0.984	0.979		5	Ybx3	0.533901	4.34022e-15	6.1987e-11	0.923	0.842		6	Cfb
0	Abhd14a	-0.254643	6.73108e-28	9.61333e-24	0.405	0.603		1	Hpgd	-0.391197	0.00635763	1	0.613	0.579		2	Tenm3	0.286832	5.17551e-12	7.39166e-08	0.472	0.395		3	Xaf1	0.356356	1.85479e-28	2.64901e-24	0.764	0.463		4	Foxp1	0.37577	1.39398e-06	0.0199089	0.693	0.632		5	Rps12	0.532974	1.54774e-36	2.21048e-32	0.966	0.98		6	mt-Co3
0	Sh3kbp1	-0.255214	2.72567e-09	3.89281e-05	0.446	0.476		1	Klf3	-0.391587	0.000164703	1	0.662	0.689		2	Myo18a	0.286225	6.7677e-14	9.66563e-10	0.508	0.487		3	Emp1	0.356129	1.78331e-05	0.254693	0.629	0.511		4	Slc25a24	0.375364	1.01797e-09	1.45387e-05	0.538	0.456		5	Csrp2	0.53221	6.58818e-08	0.000940924	0.577	0.489		6	Mbd3
0	Ndfip1	-0.255229	6.49724e-13	9.27936e-09	0.782	0.865		1	Rbms3	-0.404443	1.83457e-05	0.262013	0.589	0.613		2	Pam	0.285693	3.20899e-13	4.58308e-09	0.891	0.833		3	Thrap3	0.35564	1.45449e-26	2.0773e-22	0.857	0.602		4	Tmed2	0.375356	1.52409e-07	0.00217671	0.935	0.928		5	Fbln2	0.529013	8.45796e-10	1.20797e-05	0.719	0.615		6	Nop10
0	Rbm7	-0.255329	2.16685e-09	3.0947e-05	0.558	0.653		1	Chst1	-0.405423	1.8961e-06	0.02708	0.619	0.577		2	Rpl15	0.285286	8.0277e-15	1.14652e-10	0.987	0.951		3	Snhg18	0.355548	9.06994e-07	0.0129537	0.824	0.73		4	Ptch1	0.375192	0.00136587	1	0.323	0.289		5	Prrx1	0.527135	4.62198e-14	6.60111e-10	0.941	0.825		6	Lpar1
0	Jcad	-0.255351	3.47274e-07	0.00495977	0.339	0.421		1	Calcrl	-0.406662	2.86238e-10	4.08805e-06	0.314	0.412		2	Il3ra	0.284807	7.84436e-24	1.12033e-19	0.565	0.404		3	Atraid	0.355512	0.000595493	1	0.826	0.705		4	Fgfr1	0.37294	5.8335e-13	8.33141e-09	0.826	0.718		5	Cnot6	0.52605	1.24625e-25	1.7799e-21	0.71	0.497		6	Gm10076
0	Comt	-0.255402	1.88165e-11	2.68737e-07	0.774	0.856		1	Crip1	-0.40756	8.82463e-06	0.126033	0.866	0.895		2	Bmp4	0.284288	1.04025e-17	1.48568e-13	0.537	0.428		3	Fermt2	0.355178	2.41087e-14	3.4432e-10	0.821	0.616		4	Vkorc1	0.3727	5.4008e-07	0.00771343	0.891	0.849		5	Tnfaip2	0.525319	3.36322e-14	4.80335e-10	0.753	0.539		6	Psma7
0	Rab3il1	-0.255611	5.35016e-26	7.64109e-22	0.227	0.425		1	H2-Q7	-0.40777	9.54135e-07	0.013627	0.625	0.663		2	Gbx2	0.282537	8.65617e-06	0.123627	0.463	0.5		3	Sash1	0.354335	1.65459e-12	2.36309e-08	0.855	0.666		4	Hsp90b1	0.371586	1.17268e-12	1.67482e-08	0.997	0.989		5	Rab11fip5	0.525064	1.05058e-49	1.50044e-45	0.673	0.418		6	Snrpe
0	Rab5if	-0.256302	8.14371e-13	1.16309e-08	0.609	0.741		1	Smoc2	-0.409228	4.923e-10	7.03103e-06	0.725	0.599		2	Sdf2l1	0.282513	9.16138e-15	1.30843e-10	0.78	0.76		3	Kdelr1	0.35326	3.01603e-07	0.0043075	0.929	0.815		4	Bace2	0.37094	7.80299e-08	0.00111442	0.647	0.601		5	Scn7a	0.524552	5.81692e-12	8.30772e-08	0.852	0.721		6	Rsl1d1
0	Pdcd6ip	-0.25633	2.49069e-16	3.55721e-12	0.547	0.695		1	Csrp1	-0.410353	4.79813e-14	6.85268e-10	0.623	0.692		2	Tnc	0.28162	6.66919e-06	0.0952494	0.404	0.409		3	Atp6v1a	0.352721	1.13421e-31	1.61988e-27	0.769	0.508		4	Gpx8	0.370245	2.2838e-07	0.00326173	0.761	0.734		5	Celf2	0.524258	6.2697e-16	8.95439e-12	0.914	0.812		6	Tnip1
0	Lrp6	-0.256587	9.08175e-32	1.29706e-27	0.438	0.728		1	Fas	-0.412071	4.12399e-07	0.00588988	0.597	0.621		2	Sntb2	0.279993	2.67899e-17	3.82613e-13	0.843	0.726		3	Enpp4	0.352238	3.26777e-06	0.0466702	0.712	0.555		4	Laptm4a	0.369991	3.78207e-12	5.40155e-08	0.981	0.972		5	Rab32	0.524075	0.000771505	1	0.497	0.448		6	Eif4h
0	Mrps28	-0.257401	1.99186e-08	0.000284477	0.582	0.639		1	Nos1ap	-0.412757	8.4586e-07	0.0120806	0.305	0.336		2	Pdlim4	0.27973	2.49484e-16	3.56313e-12	0.745	0.618		3	Pafah1b2	0.350998	1.57579e-15	2.25054e-11	0.731	0.534		4	Ggh	0.369405	0.000817652	1	0.582	0.544		5	Rorb	0.521264	0.000291498	1	0.265	0.193		6	Bcl3
0	Nucb1	-0.257814	3.621e-13	5.17152e-09	0.576	0.713		1	Slco2b1	-0.413586	2.13045e-35	3.0427e-31	0.477	0.718		2	Tspan15	0.278547	1.36611e-37	1.95108e-33	0.512	0.344		3	Cyp27a1	0.350947	1.445e-83	2.06375e-79	0.8	0.524		4	Pdgfrb	0.367664	0.00273154	1	0.818	0.819		5	Nfix	0.518348	4.83814e-14	6.90983e-10	0.849	0.752		6	Crlf2
0	Cped1	-0.259563	8.95717e-26	1.27926e-21	0.369	0.614		1	Foxs1	-0.414256	4.23781e-10	6.05244e-06	0.721	0.705		2	Aopep	0.27819	9.80759e-17	1.40072e-12	0.528	0.445		3	Tmem263	0.350653	1.94083e-10	2.77189e-06	0.717	0.6		4	Cadm3	0.367098	1.65352e-28	2.36156e-24	0.682	0.567		5	Psd3	0.518039	5.22782e-29	7.46638e-25	0.528	0.257		6	Rnasek
0	Adam19	-0.259662	9.15068e-23	1.3069e-18	0.369	0.496		1	Cpd	-0.415589	8.3383e-10	1.19088e-05	0.534	0.599		2	Flrt3	0.276968	0.000201295	1	0.359	0.331		3	Gmppb	0.350192	6.02823e-61	8.60952e-57	0.817	0.542		4	Pros1	0.366842	2.78082e-09	3.97156e-05	0.788	0.716		5	Anxa2	0.517367	5.07818e-11	7.25266e-07	0.799	0.723		6	Agpat3
0	Tnfaip2	-0.259666	7.12454e-15	1.01753e-10	0.407	0.605		1	Flt3l	-0.418124	9.02929e-06	0.128956	0.448	0.483		2	F11r	0.276812	1.11843e-10	1.59734e-06	0.612	0.61		3	Lysmd3	0.349838	1.30029e-36	1.85707e-32	0.774	0.46		4	Bicc1	0.366079	9.89343e-12	1.41298e-07	0.818	0.72		5	Olfml2b	0.515756	3.86524e-25	5.52034e-21	0.775	0.58		6	Ccdc12
0	Dpp7	-0.259942	1.04845e-18	1.49739e-14	0.532	0.62		1	Igfbp5	-0.419532	0.00033018	1	0.821	0.629		2	1110065P20Rik	0.276176	1.81246e-08	0.000258856	0.563	0.531		3	Kctd12b	0.349499	3.16547e-52	4.52092e-48	0.693	0.326		4	Eif4ebp1	0.365926	9.30198e-10	1.32851e-05	0.742	0.679		5	BC005537	0.515333	8.73331e-11	1.24729e-06	0.762	0.651		6	Lama5
0	Ldha	-0.260063	1.02666e-14	1.46628e-10	0.779	0.88		1	Ecscr	-0.41984	4.89955e-09	6.99754e-05	0.438	0.502		2	Wdr86	0.275211	2.95435e-35	4.2194e-31	0.552	0.388		3	Zfp266	0.349108	3.93703e-50	5.62287e-46	0.836	0.575		4	Cd34	0.365882	1.9584e-22	2.79699e-18	0.772	0.477		5	Mindy2	0.513933	1.81618e-29	2.59386e-25	0.713	0.472		6	Krtcap2
0	Cd164	-0.260617	0.000823722	1	0.538	0.59		1	Irf8	-0.421928	6.2654e-10	8.94824e-06	0.481	0.556		2	Dpysl3	0.274905	4.73151e-22	6.75755e-18	0.712	0.492		3	Hebp1	0.348536	2.07066e-84	2.95732e-80	0.836	0.453		4	Gabarap	0.364784	2.78464e-08	0.000397703	0.948	0.927		5	Wnt11	0.510059	4.28094e-25	6.11404e-21	0.67	0.511		6	Fndc7
0	Tex264	-0.260715	2.38123e-21	3.40088e-17	0.479	0.634		1	Ablim1	-0.423243	0.000489282	1	0.658	0.656		2	Rpl18a	0.274286	1.0044e-14	1.43449e-10	0.982	0.969		3	Pkd1	0.348156	1.78935e-19	2.55554e-15	0.736	0.513		4	Lrp6	0.364279	1.27799e-11	1.82522e-07	0.745	0.655		5	Dact1	0.507105	4.5753e-09	6.53444e-05	0.753	0.636		6	Ndufb1-ps
0	Nenf	-0.261217	8.82149e-09	0.000125989	0.803	0.863		1	Myof	-0.428966	4.06097e-10	5.79988e-06	0.446	0.537		2	Dock10	0.273629	1.17805e-13	1.68249e-09	0.494	0.432		3	Rnft1	0.347591	1.69463e-34	2.42027e-30	0.848	0.662		4	Smim14	0.363981	1.02611e-08	0.000146549	0.832	0.772		5	Hsd3b7	0.506942	7.41663e-33	1.05924e-28	0.731	0.545		6	Timm13
0	Bet1l	-0.261256	1.97674e-26	2.82318e-22	0.522	0.699		1	Ier3	-0.430995	5.66189e-12	8.08631e-08	0.468	0.614		2	Npy1r	0.271827	3.30094e-10	4.71441e-06	0.379	0.314		3	Cndp2	0.347294	1.60328e-62	2.28981e-58	0.857	0.6		4	Cdo1	0.360038	1.03525e-45	1.47855e-41	0.598	0.429		5	Rhoc	0.506871	4.21758e-09	6.02355e-05	0.83	0.807		6	Vamp8
0	Usp24	-0.261529	6.16914e-64	8.81077e-60	0.246	0.552		1	Scara3	-0.433076	0.00148578	1	0.503	0.505		2	Ndrg2	0.271568	1.24667e-17	1.78049e-13	0.749	0.654		3	Sec11a	0.347156	8.85414e-07	0.0126455	0.902	0.826		4	Arhgap21	0.359587	2.18904e-05	0.312638	0.625	0.566		5	Lama2	0.506868	3.48904e-19	4.98304e-15	0.738	0.557		6	Wdr1
0	Emp3	-0.262055	5.32783e-15	7.60921e-11	0.749	0.816		1	Rai14	-0.435404	7.06409e-21	1.00889e-16	0.334	0.495		2	Hivep3	0.26937	1.28188e-13	1.83079e-09	0.528	0.45		3	Ppp1r14a	0.347024	1.51988e-05	0.217069	0.402	0.468		4	Atl3	0.358771	1.76547e-09	2.52145e-05	0.62	0.521		5	Lgals3	0.50425	1.06855e-36	1.5261e-32	0.759	0.599		6	Wdr74
0	Malat1	-0.262058	5.52127e-25	7.88548e-21	0.998	0.997		1	Atrx	-0.436253	1.4447e-10	2.06332e-06	0.727	0.796		2	Rpl23	0.269018	2.68864e-20	3.83992e-16	1	0.981		3	Rian	0.346227	4.5544e-101	6.50459e-97	0.807	0.513		4	Ppic	0.358208	0.00138171	1	0.606	0.596		5	Lpp	0.503105	3.25685e-15	4.65143e-11	0.83	0.622		6	Rps18
0	Oxct1	-0.262564	2.66242e-11	3.80247e-07	0.364	0.505		1	Marcksl1	-0.437061	0.00412207	1	0.523	0.505		2	Elk3	0.268336	2.41552e-32	3.44985e-28	0.537	0.317		3	Fam114a1	0.345466	6.65929e-25	9.5108e-21	0.764	0.518		4	Lipa	0.358168	1.33569e-06	0.0190763	0.66	0.588		5	Ski	0.503046	5.95156e-15	8.50001e-11	0.79	0.635		6	Mmp23
0	Dnajc3	-0.263473	5.96874e-12	8.52455e-08	0.789	0.85		1	Adgrd1	-0.438125	8.84293e-06	0.126295	0.625	0.5		2	Mthfd2l	0.268113	3.73073e-25	5.32822e-21	0.508	0.375		3	St3gal1	0.345149	2.04954e-36	2.92715e-32	0.824	0.533		4	Tm7sf3	0.357429	2.03595e-06	0.0290775	0.701	0.665		5	Lamb1	0.502694	6.49389e-16	9.27458e-12	0.778	0.629		6	Apoc1
0	Fam92a	-0.263517	0.00011815	1	0.601	0.631		1	Gxylt2	-0.438821	5.20357e-19	7.43174e-15	0.635	0.737		2	Lama5	0.266866	9.62663e-06	0.137488	0.537	0.601		3	Sqstm1	0.344051	1.08623e-15	1.55136e-11	0.931	0.792		4	Stard3nl	0.357194	1.15106e-13	1.64394e-09	0.731	0.649		5	Agap1	0.502154	0.00114206	1	0.417	0.549		6	Ube2n
0	Kdelr2	-0.264294	6.94058e-05	0.991253	0.808	0.88		1	Cyp26b1	-0.439566	5.53383e-15	7.90342e-11	0.452	0.529		2	Atp1a2	0.266847	9.91951e-18	1.4167e-13	0.528	0.399		3	Zdhhc20	0.343513	4.90567e-38	7.00628e-34	0.817	0.556		4	Creld2	0.356132	1.39224e-14	1.9884e-10	0.783	0.744		5	Fbh1	0.501567	1.68239e-22	2.40279e-18	0.633	0.476		6	Aif1
0	Mmp19	-0.264624	9.07338e-34	1.29586e-29	0.511	0.69		1	Lbp	-0.44022	1.19177e-10	1.70208e-06	0.739	0.585		2	Calm3	0.26677	5.62225e-14	8.02969e-10	0.789	0.675		3	Gstt1	0.343434	2.19162e-05	0.313007	0.66	0.521		4	Tmed5	0.355843	1.65173e-09	2.359e-05	0.796	0.707		5	Syne2	0.500098	9.55292e-45	1.36435e-40	0.716	0.366		6	Mydgf
0	Tmem167	-0.264634	5.277e-20	7.53662e-16	0.644	0.813		1	Itga1	-0.449264	1.42246e-14	2.03155e-10	0.418	0.543		2	Hs3st3b1	0.266601	5.64547e-17	8.06286e-13	0.455	0.392		3	Olfm2	0.343395	1.0817e-108	1.54488e-104	0.769	0.428		4	Blvrb	0.355584	6.54416e-09	9.34638e-05	0.609	0.506		5	Dync1h1	0.499961	4.41607e-20	6.30703e-16	0.787	0.603		6	Erp44
0	Ndufb1-ps	-0.265009	5.57368e-08	0.000796033	0.738	0.774		1	Csmd1	-0.455169	8.12412e-07	0.0116029	0.587	0.632		2	Art4	0.266506	4.85849e-41	6.93889e-37	0.528	0.343		3	Auts2	0.342997	1.0172e-29	1.45276e-25	0.774	0.535		4	Steap4	0.355342	2.06996e-11	2.95632e-07	0.845	0.729		5	Twsg1	0.497555	5.04283e-08	0.000720217	0.574	0.447		6	Psma6
0	Papss2	-0.265447	1.42034e-65	2.02853e-61	0.331	0.602		1	Itih5	-0.455244	4.65175e-17	6.64363e-13	0.53	0.702		2	Rnf181	0.266145	1.48678e-05	0.212341	0.625	0.667		3	Ppp1cc	0.342457	1.3656e-19	1.95035e-15	0.9	0.749		4	Hspb8	0.35482	2.42508e-17	3.4635e-13	0.644	0.509		5	Adgrg2	0.497504	1.80154e-09	2.57296e-05	0.574	0.508		6	Tpm4
0	Rpn2	-0.265538	4.31226e-14	6.15877e-10	0.82	0.896		1	Icam1	-0.456784	1.98627e-19	2.83679e-15	0.605	0.762		2	Htr1f	0.264808	1.25491e-37	1.79226e-33	0.499	0.312		3	Mgst1	0.342046	5.47128e-09	7.81408e-05	0.969	0.932		4	Nfib	0.354395	4.59325e-07	0.00656007	0.91	0.892		5	Lpgat1	0.495286	1.23761e-25	1.76756e-21	0.685	0.484		6	Mpc1
0	Atp6ap1	-0.265545	1.28064e-23	1.82901e-19	0.694	0.812		1	B2m	-0.457369	1.20304e-24	1.71818e-20	0.951	0.979		2	Bach1	0.2631	8.16074e-26	1.16552e-21	0.645	0.486		3	Dap	0.342027	2.24457e-24	3.2057e-20	0.89	0.667		4	Sqstm1	0.353275	8.43508e-07	0.012047	0.826	0.81		5	Adam10	0.495083	1.83975e-40	2.62753e-36	0.728	0.435		6	H3f3a
0	Uqcr10	-0.265679	6.33715e-05	0.905071	0.779	0.801		1	Adamts5	-0.465107	7.81012e-11	1.11544e-06	0.405	0.521		2	Csad	0.263017	1.69494e-12	2.42071e-08	0.667	0.652		3	Mxi1	0.341219	1.85307e-45	2.64656e-41	0.838	0.582		4	Tnfrsf12a	0.3521	6.40245e-11	9.14398e-07	0.731	0.722		5	Rian	0.493879	2.40966e-09	3.44148e-05	0.664	0.541		6	Prdx2
0	Sestd1	-0.265776	6.32448e-45	9.03262e-41	0.366	0.58		1	Cyp2f2	-0.465575	6.78304e-09	9.68754e-05	0.595	0.454		2	Arid5b	0.262449	7.30531e-08	0.00104334	0.645	0.587		3	Rlim	0.340753	1.83764e-36	2.62451e-32	0.802	0.504		4	Kcnt2	0.351832	1.61314e-19	2.30389e-15	0.611	0.548		5	B4galt1	0.4929	7.08875e-24	1.01242e-19	0.861	0.661		6	Cct5
0	Ost4	-0.265818	1.88491e-08	0.000269203	0.76	0.819		1	Prelp	-0.466381	1.07347e-13	1.53313e-09	0.68	0.773		2	Cilp	0.262221	2.22373e-56	3.17594e-52	0.568	0.253		3	Ctsd	0.340717	1.49574e-11	2.13621e-07	0.955	0.82		4	Qpct	0.350611	5.33935e-09	7.62565e-05	0.489	0.347		5	Pxdn	0.492463	0.000868884	1	0.519	0.472		6	Ctps
0	Bicc1	-0.266149	8.41974e-14	1.20251e-09	0.631	0.759		1	Clic4	-0.467078	8.67639e-21	1.23916e-16	0.481	0.674		2	Tmem9b	0.261178	8.33214e-05	1	0.661	0.699		3	Maf	0.339407	9.69695e-14	1.38492e-09	0.648	0.411		4	Glo1	0.350223	2.22504e-09	3.17781e-05	0.707	0.632		5	Abca8b	0.492056	5.74913e-05	0.821091	0.568	0.511		6	Cfdp1
0	Arpc5	-0.266359	5.17716e-11	7.39402e-07	0.708	0.807		1	Sbsn	-0.470651	1.28446e-19	1.83447e-15	0.263	0.36		2	Frzb	0.260737	3.94795e-07	0.00563846	0.437	0.455		3	Psmd8	0.338989	2.86668e-07	0.00409419	0.829	0.697		4	Sult5a1	0.349847	3.54885e-09	5.06847e-05	0.614	0.508		5	Smg1	0.491429	1.36127e-30	1.94417e-26	0.728	0.495		6	Pebp1
0	Stt3a	-0.266804	1.15687e-22	1.65224e-18	0.64	0.792		1	Smap2	-0.472596	1.93825e-06	0.0276821	0.572	0.58		2	Dlg2	0.260725	3.45716e-10	4.93752e-06	0.483	0.482		3	Pcmtd1	0.337929	5.35414e-31	7.64678e-27	0.838	0.592		4	Reep3	0.348725	2.58647e-12	3.69399e-08	0.851	0.751		5	Acadsb	0.491349	7.60579e-14	1.08626e-09	0.667	0.524		6	Txnrd1
0	Arap1	-0.267164	1.7867e-62	2.55177e-58	0.289	0.591		1	Eva1b	-0.481825	2.69189e-14	3.84456e-10	0.703	0.768		2	Rnaset2b	0.260509	2.69351e-18	3.84687e-14	0.486	0.35		3	Slc9a3r2	0.336961	3.36101e-14	4.8002e-10	0.81	0.658		4	Zmiz1	0.347075	3.11583e-07	0.00445003	0.707	0.619		5	Flnb	0.490607	1.9686e-06	0.0281155	0.531	0.452		6	Rpl41
0	Tmeff2	-0.26963	1.40111e-20	2.00107e-16	0.514	0.641		1	Gstm1	-0.484129	4.35132e-22	6.21456e-18	0.819	0.927		2	Htra1	0.259564	1.54801e-13	2.21087e-09	0.9	0.816		3	Frmd6	0.33595	5.14284e-18	7.34501e-14	0.817	0.534		4	Pgam1	0.34685	9.50668e-10	1.35774e-05	0.796	0.745		5	Klc1	0.490438	8.92376e-33	1.27449e-28	0.744	0.548		6	Chmp6
0	Gabarap	-0.269957	2.58588e-12	3.69315e-08	0.88	0.943		1	Fam180a	-0.484896	1.25768e-06	0.0179622	0.695	0.681		2	Iah1	0.259279	5.03058e-13	7.18468e-09	0.796	0.733		3	Ccny	0.335534	1.47933e-44	2.11278e-40	0.788	0.508		4	Fstl3	0.346619	1.574e-11	2.24799e-07	0.554	0.498		5	Palm	0.489961	1.06023e-12	1.51422e-08	0.71	0.538		6	Myl6
0	Slc25a4	-0.270497	5.75995e-10	8.22636e-06	0.762	0.825		1	Clec3b	-0.485828	0.00265313	1	0.88	0.852		2	Kalrn	0.259245	1.97816e-33	2.82521e-29	0.499	0.411		3	Atp2b4	0.334668	1.47514e-08	0.000210679	0.324	0.358		4	Dynlrb1	0.346315	4.11738e-06	0.0588044	0.81	0.789		5	Neat1	0.489785	4.04773e-10	5.78096e-06	0.877	0.772		6	Slc22a3
0	Wwtr1	-0.270502	2.0404e-19	2.91411e-15	0.472	0.613		1	Dpp4	-0.486807	5.3339e-20	7.61788e-16	0.22	0.317		2	Smco4	0.258693	4.51285e-14	6.44525e-10	0.481	0.419		3	Armcx3	0.334526	8.65056e-16	1.23547e-11	0.771	0.618		4	Slc7a2	0.346167	2.99516e-12	4.27769e-08	0.446	0.356		5	Lasp1	0.489354	1.10844e-15	1.58307e-11	0.799	0.623		6	Serpine1
0	Ugp2	-0.270988	1.8898e-17	2.69902e-13	0.427	0.588		1	Thsd7a	-0.495001	4.04549e-05	0.577777	0.731	0.7		2	Fam13b	0.258313	2.70563e-10	3.86418e-06	0.605	0.583		3	Zfp9	0.333628	0.00370896	1	0.574	0.476		4	Vgll3	0.346143	1.99943e-15	2.85559e-11	0.579	0.422		5	Cltb	0.489162	1.26352e-11	1.80457e-07	0.79	0.682		6	Rpl10a
0	Tmem119	-0.271274	3.95672e-24	5.65099e-20	0.584	0.687		1	Col14a1	-0.500793	0.00238092	1	0.442	0.449		2	H2-Q4	0.257964	2.00597e-15	2.86493e-11	0.734	0.568		3	Ednra	0.332784	9.10195e-12	1.29994e-07	0.257	0.261		4	Rexo2	0.346051	1.5707e-07	0.00224328	0.774	0.703		5	Ppp1r15b	0.489136	1.32227e-27	1.88846e-23	0.744	0.545		6	Spcs1
0	Lamb2	-0.271521	1.24073e-23	1.772e-19	0.53	0.723		1	Tnfsf13b	-0.502431	6.12035e-12	8.74108e-08	0.481	0.602		2	Pf4	0.257692	7.82994e-11	1.11827e-06	0.368	0.296		3	Rab1a	0.332324	7.92844e-13	1.13234e-08	0.879	0.71		4	Adam9	0.345808	0.00010342	1	0.582	0.521		5	Rb1cc1	0.483537	4.62054e-11	6.59906e-07	0.793	0.668		6	Snrpf
0	Chic2	-0.271788	8.93822e-06	0.127656	0.713	0.797		1	Kctd12	-0.511878	1.91693e-08	0.000273776	0.558	0.617		2	Paip2	0.257416	1.21989e-11	1.74225e-07	0.849	0.784		3	Ldha	0.331517	9.60121e-10	1.37124e-05	0.948	0.844		4	Cltb	0.34541	1.04967e-09	1.49913e-05	0.745	0.686		5	Zfhx3	0.483209	4.88818e-19	6.98129e-15	0.552	0.307		6	Filip1l
0	Vwa5a	-0.273786	2.27408e-20	3.24785e-16	0.375	0.556		1	Qpct	-0.51396	3.08697e-05	0.440881	0.367	0.364		2	Asl	0.256107	1.62296e-15	2.31791e-11	0.501	0.47		3	Phactr2	0.329649	2.72688e-10	3.89453e-06	0.61	0.442		4	Rpn2	0.345156	1.84361e-07	0.00263304	0.908	0.876		5	Mcc	0.482248	3.40197e-22	4.85869e-18	0.58	0.409		6	Tmem258
0	Twf1	-0.274099	8.80537e-10	1.25758e-05	0.544	0.618		1	Ucp2	-0.5195	1.06554e-09	1.5218e-05	0.672	0.702		2	H13	0.255349	5.911e-08	0.000844209	0.812	0.811		3	Spg20	0.329157	4.64328e-72	6.63153e-68	0.807	0.505		4	Atp6v0e	0.344307	4.16273e-06	0.0594521	0.853	0.82		5	Dsel	0.479626	1.32864e-05	0.189757	0.432	0.326		6	Rab20
0	Rhou	-0.274756	1.77768e-24	2.53888e-20	0.233	0.456		1	Plpp1	-0.520902	9.37345e-12	1.33872e-07	0.629	0.685		2	Fbxl7	0.254871	4.26467e-12	6.0908e-08	0.543	0.517		3	Snrnp70	0.328567	8.24554e-09	0.000117763	0.929	0.815		4	Serpine2	0.343558	1.04487e-10	1.49228e-06	0.712	0.577		5	Tmod2	0.478333	5.72322e-31	8.1739e-27	0.685	0.418		6	Rps19
0	Col4a4	-0.274909	3.95256e-17	5.64505e-13	0.454	0.524		1	Mrgprg	-0.529605	0.00979786	1	0.328	0.313		2	Serpina1b	0.25455	4.9753e-06	0.0710572	0.421	0.44		3	Tcn2	0.328042	1.22057e-15	1.74322e-11	0.757	0.548		4	Plec	0.343382	1.16151e-10	1.65887e-06	0.75	0.649		5	Dapk1	0.478053	1.10596e-11	1.57953e-07	0.867	0.739		6	Atp6v0c
0	Pcbp4	-0.274915	2.63689e-35	3.766e-31	0.524	0.653		1	Sulf1	-0.532784	9.99366e-11	1.4273e-06	0.629	0.693		2	Ptpn1	0.254129	3.14491e-10	4.49156e-06	0.698	0.684		3	1810026B05Rik	0.32798	6.10045e-24	8.71266e-20	0.874	0.659		4	Scd1	0.343253	2.85466e-06	0.0407702	0.497	0.433		5	Dock4	0.477693	0.00527603	1	0.395	0.498		6	Ptpn14
0	P4hb	-0.275373	1.87489e-15	2.67772e-11	0.756	0.87		1	Mylk	-0.535872	6.29458e-14	8.98992e-10	0.438	0.546		2	Dchs1	0.253994	1.20232e-14	1.71715e-10	0.37	0.288		3	Gde1	0.326431	2.60153e-35	3.7155e-31	0.836	0.645		4	Tinagl1	0.343232	4.10385e-09	5.86111e-05	0.508	0.478		5	Csgalnact2	0.47766	3.58383e-09	5.11842e-05	0.593	0.515		6	Trps1
0	Creld1	-0.275408	8.42017e-45	1.20257e-40	0.35	0.573		1	Creb5	-0.539766	0.00895683	1	0.458	0.348		2	Calcrl	0.253665	2.00766e-23	2.86734e-19	0.554	0.367		3	Itgb5	0.326298	5.01023e-14	7.15561e-10	0.8	0.635		4	Fkbp7	0.342062	2.45229e-06	0.0350237	0.693	0.626		5	Ampd3	0.474396	1.26832e-83	1.81142e-79	0.716	0.329		6	Efnb1
0	Abracl	-0.275645	1.3346e-12	1.90608e-08	0.509	0.616		1	Cxcl12	-0.54385	8.36277e-06	0.119437	0.986	0.969		2	Relt	0.253655	1.30408e-06	0.0186249	0.446	0.443		3	Anapc5	0.325567	8.36726e-14	1.19501e-09	0.85	0.666		4	Scd2	0.341777	2.19532e-11	3.13536e-07	0.62	0.47		5	Canx	0.473487	8.35135e-10	1.19274e-05	0.944	0.892		6	Limd2
0	Enc1	-0.275663	1.36244e-47	1.94584e-43	0.435	0.644		1	Ccnd1	-0.548383	1.14105e-28	1.62965e-24	0.293	0.531		2	Crlf2	0.253386	1.44571e-18	2.06476e-14	0.561	0.459		3	Sap30l	0.325178	7.97938e-22	1.13961e-17	0.831	0.603		4	Smim41	0.33809	9.67003e-27	1.38107e-22	0.557	0.414		5	Pgd	0.47225	5.01992e-25	7.16945e-21	0.694	0.495		6	Flt3l
0	Pxdc1	-0.275731	2.05606e-27	2.93646e-23	0.544	0.613		1	Plvap	-0.550235	0.00076129	1	0.648	0.627		2	Cox6b2	0.253099	1.25544e-40	1.79302e-36	0.452	0.264		3	Srpx	0.324551	3.01359e-22	4.30401e-18	0.969	0.84		4	Pfn1	0.337803	1.86777e-06	0.0266755	0.959	0.939		5	Tnfsf9	0.470777	1.82384e-51	2.6048e-47	0.682	0.36		6	Ptprf
0	Sept11	-0.276883	0.000137414	1	0.639	0.678		1	Tgfbi	-0.552354	7.0409e-12	1.00558e-07	0.705	0.785		2	Rps10	0.251762	6.76858e-18	9.66689e-14	0.991	0.974		3	Spag9	0.323934	2.7876e-16	3.98125e-12	0.888	0.689		4	Snhg3	0.337444	1.1025e-12	1.5746e-08	0.641	0.525		5	Spry2	0.470168	6.84324e-09	9.77351e-05	0.682	0.53		6	Spns2
0	Snai1	-0.279015	2.65185e-29	3.78738e-25	0.547	0.677		1	Tmem176b	-0.555661	5.54186e-06	0.0791488	0.951	0.891		2	C7	0.251433	1.39661e-06	0.0199464	0.643	0.691		3	Myadm	0.323232	5.68851e-05	0.812434	0.667	0.562		4	Snta1	0.336632	7.34807e-17	1.04945e-12	0.641	0.568		5	Abi1	0.467648	4.45411e-10	6.36136e-06	0.62	0.466		6	Pkig
0	Mxra7	-0.280784	0.000562169	1	0.675	0.695		1	Pcsk6	-0.556656	5.3774e-05	0.768	0.633	0.503		2	Rpl13	0.250808	1.62624e-17	2.3226e-13	1	0.989		3	Fzd4	0.321604	1.16732e-55	1.66716e-51	0.764	0.383		4	Calm2	0.336247	3.85532e-07	0.00550617	0.889	0.841		5	Nap1l1	0.467427	2.60922e-13	3.72648e-09	0.907	0.807		6	Actr3
0	Slco3a1	-0.28091	7.19188e-24	1.02714e-19	0.248	0.466		1	Serpina3g	-0.557359	4.68824e-45	6.69575e-41	0.191	0.443		2	Hmgn3	0.250498	7.0547e-15	1.00755e-10	0.616	0.461		3	Copa	0.321295	1.79406e-09	2.56227e-05	0.871	0.709		4	Cavin3	0.33534	1.22416e-08	0.000174834	0.864	0.829		5	Acaa2	0.467409	1.23846e-15	1.76877e-11	0.84	0.755		6	Ube2f
0	Lnpep	-0.281164	2.5689e-08	0.00036689	0.498	0.596		1	Trf	-0.578931	3.53793e-08	0.000505287	0.654	0.654		2	Pianp	0.250263	3.74938e-21	5.35487e-17	0.508	0.473		3	Fam102b	0.321275	2.16063e-17	3.08581e-13	0.805	0.555		4	Ide	0.334928	4.89182e-12	6.9865e-08	0.663	0.576		5	Cldn3	0.465225	1.79744e-122	2.56711e-118	0.593	0.045		6	Cox5b
0	Triobp	-0.281199	3.64386e-43	5.20417e-39	0.375	0.607		1	C3	-0.581801	7.00697e-21	1.00074e-16	0.89	0.965		2	Cd72	0.250171	4.59705e-14	6.56551e-10	0.448	0.384		3	Glmp	0.320713	2.96558e-25	4.23544e-21	0.862	0.653		4	Gm2a	0.334852	1.70441e-07	0.00243424	0.644	0.561		5	Zbp1	0.463479	5.81789e-10	8.30911e-06	0.383	0.209		6	Fgf1
0	Hk2	-0.281351	9.76879e-12	1.39518e-07	0.297	0.426		1	Fmod	-0.587092	3.8775e-08	0.000553784	0.697	0.681		2	Gli3	-0.250314	1.50835e-20	2.15423e-16	0.295	0.509		3	Yipf5	0.320231	7.68414e-14	1.09745e-09	0.881	0.694		4	Cthrc1	0.333705	4.96955e-28	7.0975e-24	0.601	0.468		5	Cpne3	0.460304	2.09545e-26	2.99272e-22	0.775	0.468		6	Trir
0	Gsc	-0.281787	1.5118e-12	2.15915e-08	0.461	0.492		1	Dact1	-0.587267	1.16287e-21	1.66081e-17	0.548	0.669		2	Atl3	-0.25132	0.000164261	1	0.426	0.553		3	Aldh2	0.320126	1.08121e-07	0.00154419	0.912	0.828		4	Pkm	0.333152	1.70372e-11	2.43325e-07	0.802	0.726		5	Dyrk2	0.458136	5.06937e-23	7.24007e-19	0.667	0.519		6	Gxylt2
0	Hsd3b7	-0.282809	7.87979e-54	1.12539e-49	0.368	0.619		1	Cxcl14	-0.603739	1.66552e-06	0.023787	0.652	0.512		2	Mafg	-0.251516	0.000390763	1	0.537	0.633		3	Ccdc50	0.319208	1.1495e-08	0.000164172	0.686	0.514		4	Capza2	0.33124	0.00401138	1	0.742	0.745		5	Il17ra	0.456201	0.00960175	1	0.38	0.473		6	Tap2
0	Lpl	-0.283892	0.00358575	1	0.913	0.931		1	Procr	-0.611319	2.51868e-29	3.59717e-25	0.534	0.656		2	Npepps	-0.251676	3.31092e-06	0.0472866	0.557	0.68		3	Arhgef12	0.318893	3.44289e-07	0.00491713	0.712	0.568		4	Meaf6	0.330837	1.0693e-10	1.52717e-06	0.679	0.658		5	Pum2	0.455934	4.86415e-28	6.94699e-24	0.799	0.54		6	Rps27l
0	Chmp4b	-0.284271	1.70984e-11	2.44199e-07	0.719	0.793		1	Spns2	-0.61782	8.77753e-17	1.25361e-12	0.35	0.474		2	Ppp1r15b	-0.252633	1.55217e-13	2.21681e-09	0.404	0.596		3	Mob4	0.316746	6.60843e-19	9.43816e-15	0.795	0.605		4	H2-T23	0.330619	8.44298e-05	1	0.766	0.657		5	Cndp2	0.455837	0.00299423	1	0.704	0.628		6	Bola2
0	Sar1a	-0.284313	2.25126e-12	3.21524e-08	0.713	0.805		1	Marcks	-0.623863	2.07322e-21	2.96098e-17	0.682	0.812		2	Paics	-0.252752	0.00226923	1	0.616	0.708		3	H2-Q4	0.316102	5.12809e-06	0.0732393	0.74	0.569		4	Cilp	0.329607	6.8379e-06	0.0976589	0.188	0.317		5	Nckap1	0.455819	3.3253e-16	4.7492e-12	0.738	0.547		6	Psmg4
0	Gpr153	-0.284703	1.27253e-41	1.81743e-37	0.369	0.562		1	Dclk1	-0.631486	5.96762e-06	0.0852296	0.727	0.698		2	Rspo3	-0.25308	2.54456e-18	3.63415e-14	0.135	0.407		3	Cdc26	0.315734	9.86054e-21	1.40828e-16	0.867	0.668		4	Fxyd5	0.328931	5.76679e-12	8.23612e-08	0.668	0.562		5	Tdo2	0.45534	2.02284e-10	2.88902e-06	0.617	0.543		6	1700025G04Rik
0	Nme1	-0.284813	1.77217e-11	2.53101e-07	0.744	0.819		1	Cxcl16	-0.631836	2.73214e-10	3.90204e-06	0.735	0.761		2	Sar1a	-0.253372	0.00348775	1	0.685	0.803		3	Uso1	0.315727	1.01906e-53	1.45542e-49	0.829	0.556		4	Osbpl1a	0.328679	1.68389e-15	2.40493e-11	0.598	0.488		5	Scin	0.453891	1.87305e-50	2.67509e-46	0.66	0.423		6	Calm1
0	Cpq	-0.285532	2.71416e-10	3.87636e-06	0.664	0.758		1	Cd55	-0.632687	0.000132186	1	0.352	0.374		2	Cacna2d1	-0.253825	0.000242399	1	0.432	0.549		3	Pxdc1	0.315381	2.6063e-78	3.72232e-74	0.805	0.564		4	Dynll1	0.327792	8.11476e-13	1.15895e-08	0.976	0.972		5	Adamtsl3	0.45316	1.59127e-05	0.227266	0.512	0.421		6	Cyba
0	Tmem160	-0.285612	2.83306e-09	4.04618e-05	0.629	0.702		1	Slco2a1	-0.636752	2.59172e-13	3.7015e-09	0.631	0.646		2	Maml3	-0.254441	1.64415e-14	2.34818e-10	0.211	0.454		3	Slit3	0.314873	3.72804e-28	5.32438e-24	0.936	0.767		4	Col8a1	0.32769	0.00153975	1	0.212	0.252		5	Snx27	0.45257	4.86524e-40	6.94854e-36	0.682	0.465		6	Hmgn3
0	Polr2f	-0.287174	1.48931e-11	2.12703e-07	0.61	0.735		1	Nudt4	-0.648004	9.64301e-16	1.37721e-11	0.542	0.656		2	Zfyve21	-0.254836	1.51704e-05	0.216664	0.537	0.635		3	Tns2	0.31479	4.67611e-46	6.67842e-42	0.831	0.549		4	Efr3a	0.327471	2.00395e-18	2.86205e-14	0.628	0.441		5	Pxdc1	0.450919	6.06546e-20	8.66269e-16	0.688	0.587		6	Dnajb9
0	Tapbp	-0.287381	1.68634e-17	2.40843e-13	0.514	0.716		1	Gas6	-0.662047	1.03306e-11	1.47542e-07	0.723	0.757		2	Ugp2	-0.256066	9.03212e-07	0.0128997	0.41	0.579		3	Crybg3	0.314525	6.19763e-79	8.85146e-75	0.783	0.361		4	Mtch1	0.326941	0.00263525	1	0.761	0.772		5	Sqor	0.450861	1.49475e-06	0.0213481	0.707	0.613		6	Epas1
0	Ube2r2	-0.288754	5.55126e-13	7.92831e-09	0.629	0.766		1	Tmem176a	-0.666478	1.00579e-05	0.143647	0.935	0.862		2	Lrrc32	-0.256215	1.53215e-52	2.18822e-48	0.35	0.648		3	Dcun1d3	0.314002	2.23203e-49	3.18778e-45	0.776	0.521		4	Pcbp4	0.326169	5.67961e-28	8.11162e-24	0.72	0.612		5	Plekhf1	0.450047	2.03701e-21	2.90926e-17	0.747	0.649		6	Abcb1b
0	Ncstn	-0.289546	7.00742e-31	1.0008e-26	0.394	0.588		1	Vcam1	-0.692831	5.37096e-05	0.767081	0.729	0.713		2	Ahdc1	-0.256889	5.62562e-10	8.03451e-06	0.483	0.612		3	Atp2a2	0.313076	1.11388e-17	1.59085e-13	0.89	0.684		4	Anxa4	0.325867	3.54371e-16	5.06113e-12	0.587	0.417		5	Oaf	0.449587	2.46328e-12	3.51806e-08	0.799	0.691		6	Plxnd1
0	Gpx7	-0.289657	9.04413e-15	1.29168e-10	0.543	0.65		1	Anxa3	-0.693569	9.55887e-08	0.0013652	0.381	0.44		2	Fibin	-0.257141	4.79668e-05	0.685062	0.106	0.33		3	Rab5a	0.312885	2.70969e-19	3.86998e-15	0.862	0.661		4	Atp6v1b2	0.325452	9.63422e-21	1.37596e-16	0.655	0.538		5	Mfsd7a	0.447286	5.00119e-56	7.1427e-52	0.688	0.501		6	Arpc1b
0	Cyp2d22	-0.290143	6.93558e-15	9.9054e-11	0.438	0.553		1	Fndc1	-0.757594	5.74836e-19	8.20981e-15	0.326	0.429		2	Lrrc58	-0.258035	0.00963856	1	0.67	0.747		3	Nectin1	0.312688	1.47871e-74	2.11189e-70	0.81	0.433		4	Tmem50a	0.325336	1.49296e-06	0.0213224	0.88	0.841		5	Bst2	0.446203	0.0007435	1	0.704	0.719		6	H2-Q6
0	Cdc26	-0.291139	4.14933e-20	5.92608e-16	0.573	0.73		1	Gm13889	-0.760022	2.61835e-14	3.73952e-10	0.568	0.645		2	Fgf2	-0.258202	0.00659169	1	0.29	0.417		3	Klf10	0.31257	8.4454e-35	1.20617e-30	0.85	0.666		4	Chpf	0.324535	1.49549e-14	2.13586e-10	0.764	0.708		5	Ddx3x	0.445795	8.26484e-11	1.18038e-06	0.809	0.633		6	B2m
0	Hsd17b11	-0.291197	3.20858e-30	4.5825e-26	0.554	0.697		1	Epas1	-0.789459	0.000825871	1	0.719	0.644		2	Hdac7	-0.25827	9.8009e-06	0.139976	0.421	0.567		3	Nfix	0.312134	2.01996e-06	0.0288491	0.867	0.746		4	Tram1	0.322897	0.000159884	1	0.845	0.841		5	Sdcbp	0.444015	3.00519e-10	4.29202e-06	0.907	0.801		6	Sh2b2
0	Tusc3	-0.291908	5.22549e-31	7.46304e-27	0.547	0.675		1	Srgn	-0.817628	5.02896e-14	7.18236e-10	0.625	0.7		2	Ap2a2	-0.259582	0.000826939	1	0.583	0.686		3	Zfp91	0.311548	2.56292e-17	3.66036e-13	0.886	0.653		4	Col16a1	0.32073	1.44733e-21	2.06707e-17	0.467	0.269		5	Arsi	0.439099	1.16989e-43	1.67084e-39	0.679	0.536		6	Emp3
0	Dact2	-0.292065	0.000134723	1	0.36	0.424		1	Ccn1	-0.873604	1.07329e-11	1.53287e-07	0.507	0.613		2	Sgpp1	-0.259911	6.68836e-07	0.00955232	0.344	0.508		3	Tmx1	0.311366	5.53893e-36	7.9107e-32	0.85	0.623		4	Cast	0.320289	1.79213e-08	0.000255952	0.682	0.575		5	Atp1b3	0.437618	1.62928e-17	2.32694e-13	0.765	0.683		6	Sorcs2
0	Grasp	-0.292181	2.08811e-27	2.98223e-23	0.571	0.663		1	Lepr	-0.879755	1.56305e-05	0.223235	0.627	0.617		2	Ywhag	-0.260441	8.50003e-10	1.21397e-05	0.375	0.563		3	Ntf3	0.311304	8.00039e-53	1.14262e-48	0.719	0.436		4	Rab11a	0.319694	5.95492e-14	8.50481e-10	0.723	0.622		5	Gstm1	0.435759	3.60659e-09	5.15093e-05	0.926	0.907		6	Tank
0	Tmem14c	-0.292212	8.13378e-08	0.00116167	0.677	0.766		1	Ugcg	-0.881518	2.81221e-20	4.0164e-16	0.464	0.619		2	Nr1h3	-0.260472	3.0014e-06	0.0428659	0.479	0.607		3	Ank2	0.309739	2.21364e-06	0.0316152	0.588	0.423		4	Jdp2	0.319273	5.39309e-13	7.70241e-09	0.674	0.603		5	Hs3st1	0.435346	5.34067e-08	0.000762755	0.34	0.47		6	Vdac2
0	Eif3i	-0.293257	2.17995e-06	0.0311341	0.681	0.713		1	Enpp2	-0.885459	1.65253e-16	2.36015e-12	0.662	0.754		2	Ginm1	-0.260687	0.000460066	1	0.51	0.628		3	Col5a1	0.309545	1.05398e-08	0.00015053	0.731	0.557		4	Anxa7	0.319077	1.0092e-15	1.44133e-11	0.693	0.535		5	Pkd2	0.435267	1.312e-19	1.8738e-15	0.812	0.59		6	Bhlhe40
0	Gpx8	-0.293326	1.92112e-06	0.0274374	0.691	0.75		1	Bst1	-0.891305	4.58517e-05	0.654853	0.674	0.65		2	Azin1	-0.260705	3.3203e-15	4.74206e-11	0.408	0.619		3	Ubtf	0.309506	1.97094e-18	2.8149e-14	0.895	0.738		4	Ptgis	0.318139	4.95508e-38	7.07685e-34	0.519	0.205		5	Tubb2a	0.434619	3.24073e-15	4.6284e-11	0.79	0.645		6	Tspan15
0	Glmp	-0.29356	8.47021e-19	1.20972e-14	0.612	0.701		1	Vtn	-0.900663	1.13128e-22	1.61569e-18	0.715	0.765		2	Cdh13	-0.260888	1.16671e-35	1.6663e-31	0.395	0.61		3	Arhgap5	0.309126	1.11173e-16	1.58777e-12	0.848	0.628		4	Phldb2	0.317154	3.6557e-13	5.22107e-09	0.524	0.421		5	Slc16a9	0.43449	2.4715e-30	3.5298e-26	0.602	0.33		6	Prpf38b
0	Dkk3	-0.293938	0.00220534	1	0.308	0.389		1	Birc2	-0.952964	1.8369e-12	2.62346e-08	0.764	0.764		2	Efhd1	-0.260912	1.54063e-17	2.20033e-13	0.086	0.381		3	Fstl1	0.306807	3.87217e-12	5.53024e-08	0.952	0.792		4	P4ha1	0.316834	3.32919e-09	4.75475e-05	0.804	0.788		5	Mtch1	0.434428	6.6771e-09	9.53624e-05	0.824	0.764		6	Ostf1
0	Ywhag	-0.294528	1.6765e-34	2.39438e-30	0.353	0.583		1	Igfbp3	-0.968596	3.02748e-15	4.32385e-11	0.607	0.716		2	Hsd3b7	-0.261471	6.82204e-09	9.74324e-05	0.455	0.585		3	Slc17a5	0.306465	1.47983e-49	2.11349e-45	0.743	0.512		4	Pkd2	0.316314	3.10128e-07	0.00442925	0.666	0.606		5	Rhoa	0.434348	3.43937e-13	4.91211e-09	0.978	0.942		6	Cxcl10
0	Tek	-0.294825	1.22616e-50	1.7512e-46	0.284	0.535		1	Ccl19	-0.975629	1.42165e-06	0.0203041	0.947	0.922		2	Asns	-0.262759	1.73117e-65	2.47246e-61	0.317	0.64		3	Adap2	0.30621	3.99918e-34	5.71163e-30	0.593	0.305		4	Tubb5	0.314683	1.67561e-08	0.00023931	0.943	0.926		5	Man2a1	0.434242	2.49305e-08	0.000356058	0.883	0.738		6	Pomp
0	Id3	-0.294907	0.000109861	1	0.628	0.725		1	Des	-1.06729	6.61191e-08	0.000944313	0.782	0.735		2	Irak1	-0.262987	0.00106473	1	0.461	0.58		3	Scaf1	0.306118	9.3382e-46	1.33368e-41	0.71	0.382		4	Sh3bp5	0.314575	1.11633e-13	1.59435e-09	0.655	0.511		5	Pde3a	0.433458	5.46013e-07	0.00779815	0.343	0.499		6	Mrpl54
0	Ssu72	-0.29501	1.54769e-13	2.21042e-09	0.525	0.637		1	Mustn1	-1.09419	3.11723e-25	4.45203e-21	0.621	0.712		2	Slco3a1	-0.263444	0.000915758	1	0.308	0.44		3	Rgl1	0.305703	5.7926e-21	8.27299e-17	0.755	0.499		4	Vps29	0.314464	0.000417865	1	0.649	0.619		5	Htra3	0.433373	5.9878e-22	8.55178e-18	0.901	0.79		6	Mrpl58
0	Gaa	-0.295097	5.09729e-28	7.27995e-24	0.517	0.709		1	Csf2rb2	-1.09755	1.00755e-10	1.43899e-06	0.558	0.585		2	Agpat4	-0.264807	2.74571e-05	0.392142	0.475	0.615		3	Mcl1	0.305345	1.22157e-06	0.0174465	0.962	0.835		4	Ckap4	0.314452	1.35261e-11	1.93179e-07	0.812	0.762		5	Cyfip1	0.432915	1.09927e-13	1.56998e-09	0.713	0.568		6	Rpia
0	Txndc17	-0.295645	8.55535e-10	1.22188e-05	0.631	0.726		1	Csf2rb	-1.11847	5.53244e-07	0.00790143	0.66	0.645		2	Ehd2	-0.265023	2.32767e-09	3.32438e-05	0.561	0.743		3	S100a1	0.305288	1.85206e-23	2.64511e-19	0.783	0.515		4	Stt3a	0.313857	9.37022e-12	1.33825e-07	0.818	0.752		5	Celf1	0.431066	6.77824e-23	9.68068e-19	0.772	0.576		6	Ccdc124
0	Ahcyl1	-0.296643	1.30673e-34	1.86628e-30	0.577	0.735		1	Rgs5	-1.12255	0.000517939	1	0.631	0.62		2	Creld2	-0.265053	3.26083e-10	4.65711e-06	0.616	0.772		3	Ahcyl1	0.305212	1.0681e-30	1.52546e-26	0.881	0.672		4	Gask1b	0.313825	2.0278e-15	2.8961e-11	0.717	0.606		5	Ptp4a2	0.431011	3.56068e-08	0.000508536	0.824	0.767		6	Snrpd2
0	Ccnd3	-0.296883	9.42144e-40	1.34557e-35	0.491	0.688		1	Ctsc	-1.29364	7.60399e-15	1.086e-10	0.8	0.793		2	Bax	-0.265074	0.00122269	1	0.676	0.782		3	Ak3	0.303522	6.34497e-19	9.06188e-15	0.738	0.51		4	Usp24	0.313511	1.66824e-07	0.00238258	0.53	0.481		5	Pmp22	0.429521	2.00427e-10	2.8625e-06	0.895	0.831		6	Eif2b2
0	Ndufs5	-0.29709	2.86677e-10	4.09432e-06	0.667	0.762		1	Ackr3	-1.32834	6.48495e-08	0.00092618	0.413	0.465		2	Setd7	-0.265137	4.99692e-18	7.1366e-14	0.337	0.593		3	Aldh1a1	0.301942	5.13052e-35	7.3274e-31	0.869	0.691		4	Arf3	0.312418	1.60116e-14	2.28678e-10	0.606	0.481		5	Sp140	0.427989	9.21132e-22	1.31556e-17	0.583	0.338		6	Magoh
0	Prdx6	-0.298139	7.07371e-19	1.01027e-14	0.669	0.805		1	Mfge8	-1.40524	1.18478e-22	1.69211e-18	0.849	0.894		2	1700019D03Rik	-0.265364	2.73562e-10	3.90701e-06	0.302	0.456		3	Sec62	0.301288	1.09774e-07	0.00156779	0.898	0.818		4	Mcfd2	0.312252	2.21209e-11	3.1593e-07	0.764	0.733		5	Fnip1	0.426925	4.72886e-09	6.75376e-05	0.67	0.603		6	Emilin1
0	Baiap2	-0.298366	4.08254e-15	5.83068e-11	0.576	0.633		1	Apoe	-1.41186	1.46127e-14	2.08698e-10	0.967	0.943		2	Mgll	-0.265554	1.76572e-19	2.5218e-15	0.324	0.515		3	Sema6d	0.301124	1.15487e-20	1.64938e-16	0.617	0.399		4	Cd302	0.312058	2.5497e-10	3.64148e-06	0.894	0.864		5	Gan	0.426342	7.36285e-13	1.05156e-08	0.309	0.485		6	Sub1
0	Fdx1	-0.298376	7.55494e-12	1.079e-07	0.528	0.637		1	Pi16	-1.61218	1.25156e-18	1.78747e-14	0.397	0.539		2	Pum2	-0.266226	8.30968e-05	1	0.45	0.589		3	Bcl2l11	0.301053	0.000167109	1	0.448	0.322		4	Wwc2	0.311493	8.32701e-16	1.18926e-11	0.712	0.597		5	Sntg1	0.426177	1.02127e-16	1.45857e-12	0.667	0.557		6	Ndufs7
0	Ccdc50	-0.298903	3.43697e-17	4.90868e-13	0.385	0.58		1	Clu	-2.7341	4.69947e-76	6.71178e-72	0.546	0.848		2	Ccnd2	-0.26684	2.62523e-16	3.74936e-12	0.406	0.662		3	Peg3	0.301037	5.34262e-50	7.63033e-46	0.774	0.487		4	Ctsd	0.310343	5.42018e-09	7.74109e-05	0.859	0.836		5	Cblb	0.425213	2.7578e-06	0.039387	0.531	0.426		6	Cap1
0	Layn	-0.298972	2.18539e-38	3.12118e-34	0.475	0.604		1	Ccl21a	-4.31661	6.6277e-23	9.46569e-19	0.721	0.764		2	Rab21	-0.267627	0.000616393	1	0.603	0.699		3	Aldoa	0.300867	6.3965e-09	9.13548e-05	0.948	0.863		4	Slc25a5	0.31001	3.40932e-11	4.86919e-07	0.913	0.867		5	Bicd2	0.424781	4.27958e-20	6.11209e-16	0.682	0.499		6	Dbndd2
0	G0s2	-0.298989	1.26518e-05	0.180694	0.56	0.624										2	Anxa4	-0.267989	0.00717138	1	0.335	0.456		3	Tle4	0.300262	2.5548e-07	0.00364877	0.564	0.393		4	Pdcd6ip	0.309583	2.97796e-08	0.000425313	0.701	0.658		5	Wls	0.424566	0.000114536	1	0.617	0.539		6	Rpl22l1
0	Rab11a	-0.299325	1.75937e-08	0.000251274	0.568	0.653										2	Acss3	-0.268231	1.54637e-20	2.20852e-16	0.364	0.551		3	Tor1aip1	0.300258	1.24036e-11	1.77148e-07	0.807	0.638		4	Atp1a1	0.309239	1.53511e-13	2.19244e-09	0.761	0.702		5	Ildr2	0.424051	1.13826e-10	1.62566e-06	0.676	0.522		6	Spr
0	Ctsd	-0.299386	3.27819e-21	4.68191e-17	0.752	0.862										2	Hic1	-0.268334	4.5142e-08	0.000644718	0.568	0.702		3	2210408F21Rik	0.300226	5.11113e-72	7.29972e-68	0.76	0.467		4	Klf13	0.308573	3.21572e-14	4.59269e-10	0.755	0.61		5	Gpx1	0.421768	5.85205e-12	8.3579e-08	0.957	0.828		6	Polr2l
0	Serinc1	-0.299603	5.60162e-21	8.00023e-17	0.666	0.823										2	Abca9	-0.268402	3.30403e-13	4.71882e-09	0.377	0.576		3	Ccng2	0.300099	6.33278e-68	9.04448e-64	0.874	0.583		4	Ptch2	0.308459	1.9348e-09	2.76328e-05	0.215	0.349		5	Fcho2	0.421413	2.45098e-11	3.50049e-07	0.728	0.528		6	Nudt19
0	Spsb1	-0.299733	3.00284e-12	4.28866e-08	0.465	0.59										2	Dnajc1	-0.268826	0.000463873	1	0.681	0.764		3	Fam120b	0.299612	8.03654e-48	1.14778e-43	0.75	0.485		4	Serpina3n	0.308319	2.51244e-06	0.0358826	0.834	0.805		5	Trip12	0.419246	2.13324e-24	3.0467e-20	0.744	0.512		6	Fabp5
0	Clec11a	-0.299934	0.000122784	1	0.386	0.446										2	Plk2	-0.26899	4.04027e-35	5.77031e-31	0.235	0.521		3	Arf4	0.29912	1.83995e-06	0.0262782	0.981	0.906		4	Degs1	0.307709	0.0027595	1	0.758	0.74		5	Srgap1	0.418734	0.00102267	1	0.309	0.346		6	Atp5j2
0	Stk38	-0.300417	3.90381e-14	5.57543e-10	0.532	0.653										2	Gm12216	-0.269183	9.25943e-08	0.00132243	0.237	0.438		3	Tut4	0.298749	4.82689e-25	6.89377e-21	0.819	0.534		4	Gcsh	0.307119	3.987e-07	0.00569423	0.633	0.574		5	Hsf2	0.418416	1.53894e-09	2.19791e-05	0.599	0.491		6	Polr2k
0	Anxa4	-0.300818	1.01309e-09	1.4469e-05	0.334	0.466										2	Hsp90ab1	-0.269833	8.72402e-07	0.0124596	0.996	0.985		3	Tjp1	0.298649	2.40795e-26	3.43904e-22	0.705	0.432		4	Prdm6	0.306628	1.06122e-26	1.51563e-22	0.56	0.462		5	Sema4c	0.418345	9.32746e-21	1.33215e-16	0.719	0.584		6	Tifa
0	Anxa7	-0.301779	1.42579e-09	2.03632e-05	0.479	0.575										2	Hspd1	-0.270199	9.11062e-05	1	0.627	0.738		3	Rbm7	0.298615	2.55718e-08	0.000365217	0.767	0.611		4	Gabarapl1	0.306151	2.54191e-08	0.000363036	0.753	0.678		5	Capns1	0.418279	2.43341e-07	0.00347539	0.83	0.756		6	B930036N10Rik
0	Ier3ip1	-0.301962	3.17785e-07	0.0045386	0.686	0.781										2	Fkbp9	-0.271701	0.000521257	1	0.681	0.766		3	Jun	0.298146	2.20748e-09	3.15273e-05	1	0.987		4	Qsox1	0.305539	4.12235e-13	5.88755e-09	0.587	0.501		5	Ccnd3	0.417875	2.07617e-22	2.96519e-18	0.775	0.63		6	Dad1
0	Rian	-0.302568	1.39446e-39	1.99157e-35	0.45	0.583										2	Tek	-0.271966	1.80675e-15	2.58041e-11	0.324	0.51		3	Lamtor1	0.298145	2.81056e-23	4.01404e-19	0.802	0.579		4	Lhfp	0.30527	0.000135519	1	0.88	0.839		5	Zadh2	0.417322	7.28877e-10	1.04098e-05	0.59	0.481		6	Lsm4
0	Ypel3	-0.303046	8.42165e-12	1.20278e-07	0.752	0.823										2	Gpi1	-0.272273	0.000350256	1	0.643	0.769		3	Tmeff2	0.29798	1.94941e-43	2.78414e-39	0.829	0.579		4	Hyou1	0.305243	5.89211e-14	8.41511e-10	0.704	0.662		5	Pdxk	0.41694	3.10751e-44	4.43814e-40	0.704	0.438		6	Med29
0	Hpgd	-0.303274	2.23853e-22	3.19707e-18	0.445	0.622										2	Nbeal1	-0.272875	0.000424231	1	0.57	0.675		3	Vat1	0.297796	3.01834e-28	4.3108e-24	0.895	0.647		4	Stx3	0.304166	1.02031e-05	0.145721	0.522	0.562		5	Kat6a	0.41647	2.14302e-18	3.06066e-14	0.688	0.56		6	Ap1s1
0	Dynlt3	-0.303283	4.82673e-14	6.89354e-10	0.487	0.633										2	Cmklr1	-0.272951	5.78227e-43	8.25824e-39	0.33	0.615		3	Bicd2	0.296888	3.66237e-64	5.2306e-60	0.81	0.471		4	Lman1	0.303895	2.03998e-07	0.0029135	0.785	0.723		5	Slc49a4	0.415364	5.41237e-16	7.72994e-12	0.673	0.573		6	St13
0	Creg1	-0.303923	2.85993e-05	0.408455	0.721	0.764										2	Ppp2r5a	-0.273816	2.1527e-13	3.07448e-09	0.397	0.612		3	Phf20	0.296241	2.2777e-37	3.25302e-33	0.74	0.435		4	F2r	0.303763	4.61344e-10	6.58892e-06	0.497	0.444		5	Bag1	0.415282	4.39076e-09	6.27089e-05	0.725	0.629		6	Ccdc85b
0	Pomp	-0.304641	7.12843e-12	1.01808e-07	0.738	0.839										2	Gnpnat1	-0.273974	0.0017335	1	0.517	0.601		3	Gas1	0.295935	4.14022e-05	0.591306	0.871	0.817		4	Chmp4b	0.303495	4.82966e-07	0.00689773	0.823	0.771		5	Foxn3	0.415147	2.60419e-14	3.7193e-10	0.799	0.677		6	Ogfrl1
0	Itm2a	-0.304785	6.44418e-09	9.20358e-05	0.445	0.492										2	Tdo2	-0.274181	4.04399e-30	5.77563e-26	0.333	0.59		3	Il17d	0.295558	1.66247e-35	2.37433e-31	0.621	0.292		4	Smad7	0.302589	1.35296e-09	1.93229e-05	0.576	0.474		5	Rcan2	0.413797	1.24114e-35	1.7726e-31	0.642	0.481		6	Trim2
0	Ddb1	-0.30811	2.13924e-34	3.05527e-30	0.44	0.673										2	Sypl	-0.275055	9.23456e-05	1	0.619	0.745		3	Chpf	0.295488	0.00109851	1	0.807	0.7		4	Serinc1	0.302577	1.24047e-05	0.177164	0.815	0.786		5	Snx18	0.41285	6.6456e-07	0.00949125	0.781	0.694		6	Rpl11
0	Idh1	-0.308996	2.29833e-09	3.28248e-05	0.468	0.575										2	Pla2g7	-0.275064	3.83182e-06	0.0547261	0.268	0.452		3	Slc48a1	0.295205	3.12603e-31	4.4646e-27	0.793	0.559		4	S100a4	0.301842	4.54805e-07	0.00649552	0.5	0.432		5	Pir	0.412832	5.64796e-26	8.06642e-22	0.642	0.449		6	Sdhb
0	Celf2	-0.309582	9.57871e-12	1.36803e-07	0.718	0.852										2	Ikbip	-0.276599	0.000280552	1	0.53	0.657		3	Ggps1	0.294977	1.29761e-19	1.85324e-15	0.745	0.502		4	Stk25	0.300943	1.51369e-08	0.000216185	0.644	0.598		5	Zc3hav1	0.411328	5.17928e-13	7.39704e-09	0.756	0.557		6	Tmem9b
0	Rhoc	-0.31055	2.75978e-08	0.000394152	0.767	0.821										2	Ide	-0.276725	2.51734e-22	3.59526e-18	0.377	0.624		3	Kdelr2	0.294875	0.000116695	1	0.917	0.856		4	Ms4a4d	0.300511	6.73849e-07	0.00962391	0.889	0.823		5	Sdk1	0.411067	1.83307e-17	2.61798e-13	0.494	0.299		6	Slamf8
0	Nme2	-0.310595	6.70227e-17	9.57218e-13	0.918	0.961										2	Slc16a2	-0.277514	1.48167e-06	0.0211613	0.375	0.538		3	Adamtsl3	0.294757	1.01587e-46	1.45086e-42	0.719	0.384		4	Bzw1	0.299861	1.37221e-06	0.0195979	0.641	0.553		5	Hoxc4	0.410179	7.75405e-37	1.10743e-32	0.722	0.509		6	Cyp26b1
0	Ctsf	-0.310955	6.98856e-30	9.98106e-26	0.555	0.682										2	Pkd1	-0.277639	1.00222e-07	0.00143137	0.419	0.567		3	Fam49a	0.294248	1.04247e-26	1.48886e-22	0.795	0.504		4	Myl12b	0.299659	3.3535e-06	0.0478947	0.861	0.845		5	Coro2b	0.410024	0.00384107	1	0.59	0.566		6	Ninj1
0	Kdelr1	-0.311745	1.83306e-12	2.61798e-08	0.743	0.854										2	Ptx3	-0.277833	0.000994132	1	0.124	0.329		3	Cbr3	0.294136	2.16577e-07	0.00309315	0.767	0.626		4	Prex2	0.298658	0.000205894	1	0.359	0.483		5	Kif5b	0.408999	1.10769e-08	0.000158201	0.799	0.72		6	Slc36a2
0	Cystm1	-0.311799	1.06457e-28	1.52042e-24	0.397	0.532										2	Higd1a	-0.278617	7.21986e-07	0.0103114	0.552	0.683		3	Cdc42se1	0.293978	2.87044e-34	4.09956e-30	0.874	0.659		4	Serf2	0.298242	2.11474e-05	0.302027	0.927	0.934		5	Ppp1r9a	0.407329	1.39858e-22	1.99746e-18	0.574	0.386		6	Stxbp3
0	Cldn15	-0.312802	4.12235e-07	0.00588754	0.498	0.557										2	Tial1	-0.278958	3.1939e-20	4.56153e-16	0.388	0.649		3	Lpar4	0.29383	1.53781e-12	2.1963e-08	0.495	0.272		4	Cacna1a	0.298209	2.51997e-07	0.00359902	0.546	0.52		5	Gpr1	0.407038	0.00763123	1	0.275	0.008		6	Ndufaf8
0	Xaf1	-0.313059	1.77497e-07	0.00253502	0.457	0.519										2	Golim4	-0.279035	0.000219482	1	0.448	0.583		3	Lin7a	0.293275	0.00537177	1	0.495	0.406		4	Enpp3	0.297438	3.78013e-21	5.39879e-17	0.486	0.314		5	Rtp4	0.406539	2.69128e-20	3.84369e-16	0.58	0.358		6	Sntb2
0	Cdc42ep2	-0.314314	1.28566e-15	1.83618e-11	0.546	0.643										2	Gsc	-0.279037	1.60698e-46	2.29509e-42	0.173	0.541		3	Serinc3	0.292677	9.1339e-05	1	0.893	0.846		4	Sult1a1	0.297415	0.00026886	1	0.606	0.627		5	Wac	0.406482	1.64676e-31	2.3519e-27	0.769	0.461		6	Carmil1
0	Sec14l1	-0.314666	2.32187e-25	3.31609e-21	0.5	0.635										2	Il33	-0.279253	0.00783171	1	0.676	0.633		3	Nampt	0.291712	2.1678e-44	3.09605e-40	0.783	0.446		4	Egfr	0.296587	8.90576e-13	1.27192e-08	0.769	0.64		5	Sod3	0.405795	2.55766e-06	0.0365285	0.883	0.792		6	Fam174b
0	Cndp2	-0.315622	3.76389e-15	5.37559e-11	0.574	0.653										2	Lrp6	-0.279291	3.41038e-06	0.048707	0.563	0.685		3	Zfand5	0.291546	3.04935e-09	4.35508e-05	0.843	0.694		4	Eps15	0.295696	5.95739e-11	8.50834e-07	0.62	0.516		5	Bmpr2	0.405777	1.59398e-16	2.27653e-12	0.731	0.503		6	Relt
0	Tubb4b	-0.315729	4.61624e-17	6.59291e-13	0.778	0.866										2	Pdcd6ip	-0.279887	3.75826e-05	0.536755	0.574	0.679		3	Mbnl2	0.29113	1.62606e-06	0.0232234	0.795	0.651		4	Kif5b	0.295448	0.000398927	1	0.742	0.726		5	Ptgs1	0.401972	9.90532e-06	0.141468	0.309	0.39		6	Ccdc88a
0	Vps29	-0.315808	2.56217e-11	3.65929e-07	0.527	0.649										2	Pum1	-0.280225	1.29611e-05	0.18511	0.506	0.639		3	Arpc5	0.291028	1.47358e-11	2.10457e-07	0.912	0.765		4	Atp6v0b	0.294048	0.000674395	1	0.84	0.817		5	Pdlim1	0.401935	0.000556406	1	0.593	0.549		6	Mustn1
0	Clic1	-0.31614	1.1754e-10	1.67871e-06	0.68	0.78										2	Akr1b8	-0.281351	1.22216e-29	1.74549e-25	0.286	0.577		3	Supt4a	0.290679	1.67804e-13	2.39658e-09	0.786	0.594		4	Ust	0.293492	0.000475947	1	0.535	0.522		5	Ubr2	0.401268	5.35289e-19	7.645e-15	0.719	0.582		6	Rpsa
0	Vasn	-0.318058	8.99907e-27	1.28525e-22	0.492	0.682										2	Foxn2	-0.281372	3.49582e-27	4.99273e-23	0.432	0.646		3	Col6a5	0.290512	5.17099e-15	7.38521e-11	0.229	0.218		4	Lama2	0.293071	1.96873e-07	0.00281174	0.644	0.567		5	Scd2	0.400869	3.22458e-18	4.60535e-14	0.698	0.463		6	Trib1
0	Scd2	-0.318129	1.55635e-08	0.000222277	0.396	0.513										2	Hebp1	-0.281415	4.62112e-12	6.59988e-08	0.348	0.535		3	Sertad1	0.290199	7.72644e-18	1.10349e-13	0.852	0.628		4	Slc25a17	0.293019	1.71915e-16	2.45529e-12	0.69	0.567		5	Stat2	0.39849	7.42354e-13	1.06023e-08	0.562	0.421		6	Cox8a
0	Eif4ebp1	-0.318265	2.23726e-12	3.19526e-08	0.637	0.7										2	Irak3	-0.281711	2.99311e-16	4.27476e-12	0.373	0.596		3	P3h4	0.290086	1.10026e-17	1.57139e-13	0.843	0.661		4	Aprt	0.292763	0.000348849	1	0.766	0.765		5	Ndn	0.39794	0.00198175	1	0.651	0.61		6	Snap23
0	Crtap	-0.319178	8.30532e-06	0.118617	0.525	0.602										2	Dennd5b	-0.282509	4.01591e-08	0.000573552	0.415	0.563		3	Cd164	0.289804	1.82102e-11	2.60078e-07	0.769	0.548		4	P3h3	0.292388	1.02022e-20	1.45708e-16	0.745	0.606		5	Agpat4	0.3972	2.96112e-25	4.22907e-21	0.722	0.578		6	Ciao2b
0	Tgoln1	-0.319256	5.03559e-22	7.19183e-18	0.566	0.759										2	Gprc5b	-0.283443	2.64121e-12	3.77218e-08	0.415	0.576		3	Anapc16	0.289563	2.08887e-20	2.98332e-16	0.852	0.615		4	Atp6ap1	0.292188	5.13501e-08	0.000733383	0.821	0.782		5	Il6st	0.39703	1.38858e-13	1.98317e-09	0.877	0.688		6	Gm13889
0	C2	-0.319341	5.84637e-07	0.00834978	0.659	0.758										2	Il1rl2	-0.285876	3.4783e-19	4.9677e-15	0.304	0.544		3	Taok1	0.289235	2.49457e-25	3.56275e-21	0.857	0.598		4	Slc35b1	0.291684	1.37466e-11	1.9633e-07	0.728	0.699		5	Itgb5	0.396463	8.17549e-07	0.0116762	0.719	0.651		6	Ndufb8
0	Mtch1	-0.319502	5.48766e-14	7.83748e-10	0.691	0.792										2	Sec13	-0.285932	1.22287e-13	1.7465e-09	0.537	0.744		3	Nr3c1	0.287717	3.8632e-05	0.551742	0.712	0.579		4	Hsd3b7	0.290688	1.16836e-06	0.0166865	0.598	0.561		5	Atl3	0.396163	1.42306e-11	2.03241e-07	0.673	0.516		6	Gsc
0	Ablim1	-0.319746	3.9964e-07	0.00570766	0.601	0.672										2	Lgals9	-0.286856	6.14286e-05	0.877323	0.506	0.624		3	Rad23a	0.287305	9.80895e-16	1.40091e-11	0.824	0.684		4	Rbbp7	0.290345	3.93397e-07	0.0056185	0.777	0.72		5	Asap2	0.395921	5.60875e-05	0.801042	0.617	0.564		6	C1galt1
0	Rhoq	-0.319754	2.41773e-15	3.453e-11	0.467	0.586										2	Rtn3	-0.287071	0.00931083	1	0.727	0.785		3	Bnip3l	0.287283	1.9796e-06	0.0282726	0.876	0.738		4	Asap1	0.290229	4.43454e-14	6.33341e-10	0.693	0.586		5	Tmem43	0.395561	1.06591e-10	1.52234e-06	0.676	0.557		6	Eif4ebp1
0	Ctsh	-0.320718	2.2358e-05	0.319316	0.532	0.586										2	Etf1	-0.28832	6.15964e-15	8.79719e-11	0.49	0.714		3	Hnrnpdl	0.287145	2.81405e-08	0.000401903	0.905	0.792		4	Hspa1b	0.289934	9.35812e-08	0.00133653	0.772	0.647		5	Capg	0.394551	9.72041e-09	0.000138827	0.679	0.556		6	H1fx
0	Pkd2	-0.321239	1.08974e-51	1.55637e-47	0.371	0.679										2	Spag9	-0.288765	0.000634822	1	0.634	0.732		3	BC031181	0.286857	0.00235304	1	0.743	0.658		4	Cd81	0.289727	7.3155e-05	1	0.989	0.959		5	Ralbp1	0.394239	3.855e-05	0.550572	0.799	0.738		6	Gbp2
0	Arl4a	-0.321353	2.20311e-07	0.00314648	0.506	0.577										2	Cystm1	-0.28888	3.90285e-27	5.57405e-23	0.295	0.541		3	Tmem30a	0.286404	6.38421e-06	0.0911793	0.779	0.638		4	Casp12	0.289652	0.000151863	1	0.565	0.508		5	Mia3	0.393742	0.00143216	1	0.682	0.673		6	Anxa7
0	Aldh1a1	-0.323912	1.16353e-15	1.66175e-11	0.666	0.73										2	Id4	-0.289694	5.50396e-26	7.86076e-22	0.177	0.474		3	Nsmaf	0.285129	1.95589e-49	2.79341e-45	0.786	0.506		4	Pdgfd	0.289525	4.0853e-12	5.83463e-08	0.495	0.421		5	Irf7	0.393013	5.17001e-15	7.38381e-11	0.515	0.347		6	Alas1
0	Fzd2	-0.324189	7.25466e-11	1.03611e-06	0.505	0.576										2	Scd2	-0.290143	5.77456e-05	0.824723	0.346	0.514		3	Gpx7	0.284879	6.79146e-46	9.69957e-42	0.852	0.591		4	Layn	0.289425	1.53817e-22	2.19682e-18	0.66	0.565		5	Eif4ebp1	0.392535	6.02686e-23	8.60756e-19	0.787	0.675		6	Arhgap17
0	Fuca1	-0.32443	1.6431e-27	2.34668e-23	0.487	0.682										2	Pxdc1	-0.291443	1.21302e-45	1.73244e-41	0.417	0.631		3	Mrps28	0.28476	1.40923e-16	2.01266e-12	0.819	0.595		4	En1	0.288801	7.84713e-07	0.0112073	0.503	0.47		5	Cdc42bpb	0.392092	1.96433e-45	2.80546e-41	0.63	0.323		6	Tshz1
0	Kdsr	-0.32514	2.92444e-74	4.17668e-70	0.342	0.641										2	Gpr153	-0.291527	1.49402e-23	2.13376e-19	0.317	0.557		3	Got1	0.284688	7.53365e-24	1.07596e-19	0.729	0.539		4	Soat1	0.287839	1.92922e-12	2.75531e-08	0.603	0.518		5	Itgb7	0.390942	4.83576e-34	6.90644e-30	0.429	0.044		6	Chd9
0	Klf13	-0.325151	5.88398e-37	8.4035e-33	0.413	0.686										2	Pbrm1	-0.291997	0.00153802	1	0.514	0.623		3	Rhoq	0.284625	8.67395e-39	1.23881e-34	0.807	0.521		4	Sdc4	0.287685	2.3425e-06	0.0334556	0.851	0.857		5	Trip10	0.389612	1.53537e-11	2.19281e-07	0.809	0.721		6	Arap1
0	Heyl	-0.325936	1.3858e-34	1.9792e-30	0.5	0.612										2	Gsta3	-0.292535	3.37429e-10	4.81916e-06	0.37	0.504		3	Alas1	0.284437	4.13526e-28	5.90597e-24	0.843	0.598		4	Sertad4	0.287209	0.000181233	1	0.293	0.243		5	Kif21a	0.38733	7.66073e-35	1.09411e-30	0.654	0.475		6	Man2b1
0	Nupr1	-0.326363	6.06777e-16	8.66599e-12	0.782	0.875										2	Olfr1033	-0.292575	3.29931e-33	4.71208e-29	0.233	0.534		3	Sod1	0.284326	1.44631e-11	2.06562e-07	0.64	0.406		4	Has1	0.286324	1.43597e-10	2.05085e-06	0.641	0.58		5	Zc3h7a	0.386589	2.569e-13	3.66904e-09	0.735	0.559		6	Glmp
0	Fkbp9	-0.327331	3.35065e-17	4.7854e-13	0.656	0.779										2	Pir	-0.293511	1.34988e-11	1.9279e-07	0.33	0.495		3	Cdc42	0.283736	1.47864e-06	0.021118	0.964	0.904		4	Papss2	0.285234	1.58143e-28	2.2586e-24	0.663	0.528		5	Agfg1	0.386435	0.00134834	1	0.608	0.577		6	Tspan5
0	Dap	-0.327426	1.08582e-14	1.55076e-10	0.626	0.718										2	Slc39a1	-0.294234	0.000198005	1	0.687	0.818		3	Selenop	0.283527	1.01483e-12	1.44939e-08	0.998	0.941		4	Smim7	0.285068	9.03371e-05	1	0.728	0.7		5	Crim1	0.38601	0.000852102	1	0.395	0.513		6	Rnf167
0	Chrdl1	-0.329424	8.89738e-08	0.00127072	0.53	0.679										2	Stard3nl	-0.294338	6.87294e-13	9.81593e-09	0.479	0.691		3	Sar1a	0.283146	5.98405e-10	8.54642e-06	0.91	0.765		4	Ttc7	0.285045	4.32277e-11	6.17379e-07	0.535	0.478		5	C1s1	0.385649	2.42843e-11	3.46828e-07	0.981	0.918		6	Mgll
0	Man1a	-0.3301	2.80593e-18	4.00744e-14	0.547	0.737										2	Ccn3	-0.294494	2.85433e-20	4.07655e-16	0.197	0.447		3	Selenon	0.28297	2.74712e-29	3.92344e-25	0.817	0.588		4	Rab3d	0.284979	1.21697e-06	0.0173808	0.511	0.456		5	Sept8	0.385522	9.66507e-11	1.38037e-06	0.642	0.52		6	Efr3a
0	Ccpg1	-0.330598	6.56615e-15	9.37778e-11	0.467	0.595										2	Col4a4	-0.29494	1.28718e-44	1.83835e-40	0.255	0.554		3	Dazap1	0.282964	3.37957e-22	4.8267e-18	0.862	0.703		4	Wdr66	0.28487	4.1762e-07	0.00596445	0.296	0.451		5	Zfp638	0.38476	1.14937e-13	1.64153e-09	0.796	0.616		6	Nrn1
0	Arl4d	-0.330997	6.31888e-15	9.02463e-11	0.479	0.52										2	Scpep1	-0.295176	0.000237239	1	0.585	0.699		3	Lncpint	0.282905	1.19191e-27	1.70228e-23	0.81	0.601		4	Homer3	0.284068	5.02519e-12	7.17698e-08	0.571	0.528		5	Map3k2	0.384266	2.69442e-36	3.84817e-32	0.731	0.446		6	Marf1
0	Tns2	-0.330999	5.26576e-50	7.52056e-46	0.41	0.637										2	Eif1b	-0.295248	4.31283e-06	0.0615958	0.681	0.803		3	H2afv	0.282618	7.28013e-08	0.00103975	0.798	0.627		4	Pdia3	0.284065	1.70904e-10	2.44086e-06	0.973	0.971		5	Afap1	0.383868	2.10652e-17	3.00853e-13	0.716	0.496		6	Slc25a36
0	Snx9	-0.331034	5.74864e-10	8.2102e-06	0.487	0.595										2	G3bp1	-0.295322	5.85755e-05	0.836575	0.71	0.803		3	Bcdin3d	0.282085	4.13183e-30	5.90108e-26	0.66	0.425		4	Mindy1	0.283922	2.86887e-12	4.09732e-08	0.568	0.461		5	Olfml2a	0.383131	1.35156e-16	1.93029e-12	0.204	0.36		6	Plgrkt
0	Rps27l	-0.331438	5.59271e-09	7.98751e-05	0.839	0.878										2	AY036118	-0.295538	0.00858343	1	0.341	0.33		3	Dpp7	0.281851	1.19332e-42	1.70429e-38	0.802	0.568		4	Lrp4	0.283723	3.5628e-27	5.08839e-23	0.478	0.289		5	Ankrd12	0.382721	9.15959e-11	1.30817e-06	0.778	0.603		6	Nmt2
0	Lims2	-0.331796	1.73817e-56	2.48246e-52	0.301	0.551										2	Capg	-0.296461	0.000376362	1	0.463	0.588		3	Nsd1	0.281267	1.51094e-08	0.000215793	0.736	0.551		4	Fnbp1	0.282458	1.67575e-12	2.39331e-08	0.533	0.404		5	Akt2	0.382324	8.97246e-17	1.28145e-12	0.735	0.551		6	Numbl
0	Rac1	-0.331867	1.13736e-13	1.62438e-09	0.713	0.822										2	Actr2	-0.296565	0.000553175	1	0.619	0.72		3	Arhgap29	0.281249	2.72568e-13	3.89282e-09	0.864	0.668		4	Zmat3	0.282344	3.17408e-08	0.000453323	0.557	0.519		5	Ppp6r3	0.382219	2.31346e-33	3.30408e-29	0.676	0.429		6	Mxi1
0	Abca6	-0.331992	1.64918e-23	2.35536e-19	0.472	0.587										2	Eif4ebp1	-0.296902	2.37465e-14	3.39148e-10	0.517	0.717		3	Rab2a	0.28068	7.98476e-07	0.0114038	0.902	0.802		4	Cisd1	0.281864	2.25324e-08	0.000321808	0.679	0.621		5	Tnfaip1	0.382212	0.00776426	1	0.481	0.584		6	Snx5
0	Lgals9	-0.332733	4.56757e-20	6.52341e-16	0.495	0.636										2	Rora	-0.298392	0.000153123	1	0.53	0.646		3	Ick	0.28044	1.20036e-47	1.71436e-43	0.786	0.49		4	Afdn	0.28185	4.21971e-10	6.02659e-06	0.565	0.499		5	Ebf1	0.382086	1.93732e-07	0.00276687	0.886	0.862		6	Sod1
0	Sulf2	-0.333024	1.35582e-16	1.93639e-12	0.413	0.543										2	Sept11	-0.298759	0.000144244	1	0.612	0.68		3	Thrb	0.280251	2.96484e-52	4.23438e-48	0.7	0.373		4	Thrb	0.281467	2.75014e-07	0.00392775	0.489	0.41		5	Ipo8	0.38145	3.98056e-19	5.68503e-15	0.599	0.397		6	Rab21
0	Sdc2	-0.335513	4.87498e-10	6.96245e-06	0.689	0.792										2	Shox2	-0.29896	4.9329e-13	7.04517e-09	0.359	0.545		3	Gsk3b	0.280187	3.18538e-05	0.454936	0.767	0.675		4	Ergic3	0.281242	7.69991e-05	1	0.709	0.64		5	Sema3d	0.380628	1.54431e-14	2.20558e-10	0.228	0.333		6	Rgma
0	Map1b	-0.335555	1.52972e-39	2.18475e-35	0.188	0.459										2	Pja2	-0.299811	9.25218e-19	1.3214e-14	0.346	0.6		3	Zfp207	0.279983	2.58244e-14	3.68824e-10	0.862	0.683		4	Bccip	0.2807	1.60289e-07	0.00228924	0.704	0.657		5	Nrip1	0.379959	1.7507e-15	2.50034e-11	0.806	0.591		6	Peli2
0	Rsad2	-0.336345	0.00509197	1	0.484	0.417										2	Adk	-0.299851	0.000269728	1	0.397	0.524		3	Fam76a	0.279955	1.43486e-22	2.04927e-18	0.831	0.585		4	Prkcsh	0.280077	2.83346e-14	4.04675e-10	0.734	0.648		5	Setd2	0.379764	5.42181e-35	7.74343e-31	0.759	0.504		6	Osbpl1a
0	Zyx	-0.337704	2.93752e-10	4.19536e-06	0.506	0.613										2	Ppic	-0.300128	0.0060054	1	0.532	0.609		3	Nras	0.279823	2.89806e-23	4.13901e-19	0.817	0.628		4	Gja1	0.279908	1.57328e-17	2.24696e-13	0.584	0.44		5	Slc25a24	0.379401	1.00123e-26	1.42995e-22	0.664	0.443		6	Akap8l
0	Golim4	-0.337868	0.0016101	1	0.541	0.568										2	Klf10	-0.300168	1.01355e-09	1.44755e-05	0.579	0.713		3	Uaca	0.279774	1.57746e-75	2.25293e-71	0.764	0.446		4	Ltbp3	0.278692	0.000146456	1	0.549	0.518		5	Gbp3	0.379102	4.75e-44	6.78396e-40	0.512	0.167		6	Trip11
0	Pros1	-0.338278	1.17669e-27	1.68055e-23	0.584	0.763										2	Kdsr	-0.301121	3.63033e-15	5.18484e-11	0.435	0.603		3	Ryk	0.279514	1.88117e-09	2.68669e-05	0.929	0.793		4	Tacc2	0.277963	1.80566e-23	2.57885e-19	0.584	0.413		5	Stx4a	0.37879	8.71281e-10	1.24436e-05	0.682	0.552		6	Mef2d
0	Fcgrt	-0.338705	8.24106e-14	1.17699e-09	0.744	0.837										2	Snhg3	-0.301403	1.86079e-08	0.000265757	0.375	0.569		3	Osr2	0.278793	2.55208e-10	3.64487e-06	0.407	0.202		4	Diaph1	0.277406	2.56886e-20	3.66885e-16	0.562	0.394		5	Epb41l2	0.377798	0.00159632	1	0.62	0.61		6	Zup1
0	Fhl1	-0.338716	1.56964e-37	2.24177e-33	0.227	0.483										2	C1galt1	-0.303177	0.00423825	1	0.419	0.528		3	Agpat4	0.278697	3.31587e-38	4.73572e-34	0.819	0.557		4	Sigmar1	0.275381	0.00190677	1	0.723	0.747		5	Nipal2	0.377301	1.48186e-28	2.11639e-24	0.568	0.372		6	Zfp148
0	C1galt1	-0.338942	2.93009e-26	4.18475e-22	0.369	0.55										2	Adcy7	-0.304724	8.58576e-09	0.000122622	0.295	0.462		3	Sec23a	0.278689	6.54093e-43	9.34175e-39	0.786	0.527		4	Zfp9	0.275302	1.01667e-21	1.452e-17	0.633	0.47		5	Wnt2	0.37687	2.30615e-10	3.29364e-06	0.281	0.394		6	Pcna
0	Cyth3	-0.340242	8.35408e-11	1.19313e-06	0.55	0.625										2	Ptges3	-0.305109	0.0038753	1	0.836	0.878		3	Pea15a	0.278596	9.36797e-11	1.33793e-06	0.757	0.579		4	Ephb2	0.274891	0.00156727	1	0.459	0.466		5	Reep3	0.376483	8.06333e-09	0.000115161	0.858	0.752		6	Crybg3
0	Lrrc32	-0.341791	1.41669e-37	2.02332e-33	0.538	0.621										2	Svil	-0.305775	1.6004e-05	0.228569	0.53	0.452		3	Sap18	0.277892	3.94658e-08	0.000563651	0.748	0.595		4	Ifi207	0.274479	8.01543e-15	1.14476e-10	0.796	0.592		5	Mknk2	0.376272	5.3233e-29	7.60274e-25	0.75	0.617		6	Pappa
0	Basp1	-0.34312	6.61866e-11	9.45277e-07	0.437	0.525										2	Tgoln1	-0.307844	5.1129e-05	0.730224	0.627	0.734		3	Slc43a1	0.277637	6.76613e-53	9.66338e-49	0.833	0.57		4	Ap2a2	0.274109	1.4505e-07	0.00207161	0.712	0.665		5	Adarb1	0.376088	9.05836e-37	1.29371e-32	0.679	0.603		6	Igf2r
0	Tceal9	-0.343602	1.08459e-11	1.54901e-07	0.645	0.768										2	Plp2	-0.309146	2.72277e-20	3.88866e-16	0.304	0.554		3	Mertk	0.277517	7.65686e-84	1.09355e-79	0.767	0.458		4	Tmem87b	0.273823	1.33322e-12	1.90411e-08	0.576	0.491		5	Clec2d	0.374507	2.80302e-10	4.00327e-06	0.92	0.751		6	Setd7
0	Bgn	-0.343854	2.83406e-09	4.04761e-05	0.937	0.927										2	Smurf2	-0.309431	7.756e-14	1.10771e-09	0.415	0.597		3	Smtn	0.277295	3.73946e-18	5.3407e-14	0.664	0.52		4	Pax1	0.272514	8.41868e-38	1.20236e-33	0.527	0.296		5	Ccpg1	0.374466	1.73983e-11	2.48483e-07	0.713	0.55		6	Eps15
0	Arhgdia	-0.344335	1.57153e-12	2.24446e-08	0.779	0.844										2	Layn	-0.309614	8.7785e-41	1.25374e-36	0.353	0.616		3	Rcn2	0.27727	1.25012e-08	0.000178542	0.769	0.627		4	Vsir	0.272469	1.43895e-12	2.0551e-08	0.639	0.591		5	Glce	0.374431	2.75405e-06	0.0393333	0.259	0.314		6	Smurf2
0	Esd	-0.344414	4.19153e-19	5.98634e-15	0.588	0.733										2	Loxl2	-0.309905	6.23928e-06	0.0891094	0.259	0.443		3	Ppfibp1	0.277246	4.87331e-10	6.96007e-06	0.712	0.53		4	Nsmce4a	0.272143	0.00210625	1	0.668	0.652		5	Nampt	0.374145	8.73563e-19	1.24762e-14	0.664	0.473		6	Col4a4
0	Sulf1	-0.344484	1.93066e-10	2.75736e-06	0.631	0.697										2	Brd2	-0.310398	7.82618e-05	1	0.645	0.759		3	P2ry1	0.277202	7.69604e-07	0.0109915	0.31	0.255		4	Stim1	0.271704	2.08151e-18	2.97282e-14	0.682	0.586		5	Mettl7a1	0.373782	9.34646e-23	1.33486e-18	0.722	0.549		6	Rian
0	Epha3	-0.344587	2.0796e-06	0.0297008	0.41	0.452										2	Prrg3	-0.311283	3.04452e-24	4.34819e-20	0.459	0.652		3	Trip11	0.277027	2.73454e-16	3.90548e-12	0.802	0.59		4	Txndc17	0.271528	9.03581e-05	1	0.747	0.7		5	Negr1	0.373745	8.94964e-35	1.27819e-30	0.515	0.237		6	Tmem106b
0	Slc25a24	-0.344987	3.1556e-15	4.50682e-11	0.385	0.489										2	Tubb5	-0.311574	0.00206632	1	0.898	0.933		3	Pdlim2	0.276878	4.01637e-07	0.00573619	0.757	0.616		4	Comp	0.271267	6.49861e-48	9.28131e-44	0.457	0.165		5	Irf2bpl	0.373524	3.00214e-05	0.428766	0.676	0.593		6	Bmpr1a
0	Ccn2	-0.345126	6.69979e-06	0.0956865	0.511	0.413										2	Rian	-0.311758	5.62511e-64	8.03378e-60	0.271	0.605		3	Wsb2	0.276555	3.47428e-36	4.96197e-32	0.845	0.646		4	Creg1	0.271028	3.5454e-05	0.506354	0.791	0.75		5	Sgpp1	0.372823	1.6405e-38	2.34296e-34	0.704	0.456		6	Cyp2d22
0	Vkorc1	-0.346333	3.02e-14	4.31317e-10	0.778	0.875										2	Pappa	-0.312307	6.61534e-09	9.44803e-05	0.35	0.484		3	Spats2l	0.276538	1.5994e-08	0.000228427	0.298	0.314		4	Fam129a	0.270952	5.08275e-17	7.25918e-13	0.576	0.458		5	Mindy1	0.372599	2.38346e-09	3.40406e-05	0.58	0.461		6	Zfp451
0	Cfb	-0.347298	1.08353e-21	1.5475e-17	0.527	0.756										2	Creg1	-0.312389	0.000898066	1	0.683	0.768		3	Aurkaip1	0.27651	2.2331e-08	0.000318932	0.843	0.692		4	Nrip1	0.270207	6.41421e-07	0.00916078	0.701	0.602		5	Slc39a6	0.372182	3.93624e-10	5.62174e-06	0.596	0.539		6	Ccnt1
0	Rap1b	-0.347358	4.07858e-20	5.82503e-16	0.705	0.828										2	Hspe1	-0.312604	0.00174805	1	0.78	0.831		3	Ss18	0.276476	2.30365e-15	3.29008e-11	0.757	0.508		4	Capn1	0.270148	3.01368e-23	4.30414e-19	0.652	0.493		5	D630033O11Rik	0.372105	1.25915e-23	1.79832e-19	0.194	0.348		6	Cry2
0	Gsta3	-0.347501	3.98375e-25	5.68959e-21	0.39	0.51										2	Arl4d	-0.31331	1.45954e-55	2.08451e-51	0.2	0.567		3	Serinc1	0.276322	8.48314e-09	0.000121156	0.9	0.771		4	Gorasp2	0.269718	1.70559e-08	0.000243592	0.693	0.663		5	Pdgfd	0.371148	3.55857e-32	5.08234e-28	0.602	0.409		6	Bmpr2
0	Svep1	-0.347525	4.05474e-15	5.79099e-11	0.47	0.624										2	Kif5b	-0.313348	1.63608e-06	0.0233666	0.616	0.748		3	Mospd1	0.276186	5.61336e-34	8.017e-30	0.752	0.496		4	H6pd	0.269549	8.39994e-10	1.19968e-05	0.78	0.723		5	Gga2	0.370882	7.85594e-22	1.12199e-17	0.688	0.518		6	Dact2
0	Ppic	-0.347987	1.11248e-11	1.58884e-07	0.5	0.624										2	Slc25a24	-0.313497	2.85147e-18	4.07246e-14	0.271	0.502		3	Grina	0.276157	4.55117e-15	6.49998e-11	0.833	0.623		4	Slc25a4	0.269053	3.83949e-06	0.0548356	0.88	0.802		5	Pou2f2	0.37036	1.49851e-154	2.14017e-150	0.611	0.035		6	Asap1
0	Fgf18	-0.34896	6.27188e-30	8.9575e-26	0.53	0.608										2	Srm	-0.313609	4.02852e-22	5.75353e-18	0.534	0.711		3	Cyb5b	0.275555	1.57963e-12	2.25603e-08	0.698	0.474		4	Pld3	0.26886	5.03555e-08	0.000719177	0.655	0.609		5	Nudt21	0.370222	7.57764e-20	1.08224e-15	0.772	0.597		6	Parp14
0	Reep3	-0.350539	2.73865e-13	3.91133e-09	0.677	0.787										2	Tns2	-0.313973	1.15715e-08	0.000165264	0.466	0.611		3	Fgfr1	0.275403	5.03603e-12	7.19246e-08	0.864	0.709		4	Gyg	0.268106	3.76973e-24	5.38393e-20	0.549	0.41		5	Dnase2a	0.370142	4.71088e-45	6.72808e-41	0.688	0.483		6	Wasl
0	Glud1	-0.350553	0.000176458	1	0.588	0.635										2	Rheb	-0.31416	0.00144324	1	0.703	0.8		3	Fkbp9	0.275193	2.51787e-13	3.59602e-09	0.895	0.729		4	Acat1	0.266611	0.000270319	1	0.693	0.642		5	Snhg11	0.369577	4.83566e-21	6.90628e-17	0.565	0.402		6	Jade1
0	Plekhf1	-0.351792	1.59205e-44	2.27377e-40	0.566	0.685										2	Rsad2	-0.314374	5.45075e-21	7.78476e-17	0.2	0.473		3	Pttg1	0.275181	4.45253e-05	0.63591	0.719	0.589		4	Ybx3	0.266111	4.29405e-08	0.000613276	0.883	0.846		5	Pttg1ip	0.368969	1.41391e-09	2.01934e-05	0.907	0.822		6	Sp3
0	Ndn	-0.35258	6.01797e-05	0.859486	0.582	0.623										2	Ier5l	-0.314503	1.10721e-10	1.58132e-06	0.51	0.685		3	Gatd1	0.274563	2.04402e-21	2.91926e-17	0.629	0.375		4	Adrm1	0.265805	0.00223318	1	0.682	0.68		5	Card10	0.368518	6.08617e-37	8.69227e-33	0.719	0.525		6	Acss3
0	Irf2bpl	-0.354194	1.6442e-22	2.34824e-18	0.445	0.644										2	Morf4l1	-0.314631	0.00034574	1	0.902	0.921		3	Fdxr	0.273574	1.01949e-68	1.45603e-64	0.81	0.521		4	Mrpl42	0.265439	4.23117e-07	0.00604296	0.663	0.586		5	Caprin1	0.368412	3.55633e-08	0.000507915	0.778	0.677		6	Ece1
0	Ltbp1	-0.354348	5.39281e-32	7.70201e-28	0.293	0.573										2	Sp3	-0.315234	3.44145e-15	4.91508e-11	0.404	0.647		3	Ltbp1	0.273489	3.66886e-10	5.23987e-06	0.686	0.485		4	Gclc	0.264873	8.48186e-07	0.0121138	0.538	0.533		5	Gna13	0.367951	0.000712924	1	0.633	0.548		6	AW549877
0	Atp1b3	-0.354631	3.02385e-17	4.31866e-13	0.614	0.713										2	Mmp19	-0.315331	1.07796e-08	0.000153954	0.525	0.675		3	Sgcb	0.273263	2.75415e-05	0.393348	0.602	0.424		4	Rap2a	0.263788	3.45784e-07	0.00493848	0.701	0.634		5	Pgm3	0.366517	1.14954e-36	1.64177e-32	0.735	0.55		6	Cdk12
0	Rock2	-0.354679	1.45848e-23	2.083e-19	0.651	0.822										2	Diaph1	-0.316123	1.6683e-12	2.38266e-08	0.2	0.453		3	Pink1	0.273117	0.00229496	1	0.574	0.458		4	Lmbrd1	0.263441	9.80501e-05	1	0.652	0.617		5	Lamp2	0.366311	2.53486e-12	3.62028e-08	0.907	0.819		6	Gsta3
0	Hypk	-0.355828	6.11055e-20	8.72709e-16	0.457	0.639										2	Vldlr	-0.31681	2.08101e-31	2.9721e-27	0.284	0.582		3	Anxa7	0.273091	1.05761e-17	1.51048e-13	0.767	0.52		4	Ptgs1	0.263149	9.78541e-22	1.39755e-17	0.503	0.364		5	Zfp703	0.365058	2.76609e-31	3.95053e-27	0.769	0.532		6	Atp6v1b2
0	Cpne3	-0.356182	9.44808e-19	1.34937e-14	0.336	0.546										2	Fos	-0.317203	4.51604e-05	0.64498	0.958	0.978		3	Pgm1	0.273004	4.57407e-68	6.53269e-64	0.779	0.417		4	Shisa5	0.262466	1.76097e-08	0.000251501	0.845	0.81		5	Gtpbp2	0.363978	1.11301e-16	1.5896e-12	0.657	0.566		6	Nog
0	Litaf	-0.357048	4.27992e-26	6.11259e-22	0.655	0.766										2	Atf4	-0.317304	0.00358493	1	0.774	0.843		3	Laptm4a	0.272904	4.62215e-11	6.60135e-07	0.995	0.97		4	Emc10	0.261777	0.000302021	1	0.802	0.815		5	Prdx6	0.363944	1.24922e-06	0.0178414	0.806	0.772		6	Sec14l1
0	Serf2	-0.357842	3.92541e-20	5.60627e-16	0.902	0.941										2	Vasn	-0.317502	1.91472e-09	2.73461e-05	0.463	0.673		3	Fam3c	0.272696	6.03463e-25	8.61866e-21	0.826	0.601		4	Smpd1	0.261742	7.77806e-06	0.111086	0.62	0.566		5	Uba1	0.363665	9.06499e-14	1.29466e-09	0.725	0.526		6	Rsrc1
0	Bicd2	-0.358768	3.19625e-56	4.56488e-52	0.303	0.577										2	Ptgfrn	-0.317625	0.0079035	1	0.486	0.456		3	Atf7	0.27267	3.94323e-24	5.63173e-20	0.75	0.476		4	Emilin2	0.261395	6.85878e-26	9.79571e-22	0.688	0.47		5	Eef1b2	0.363536	4.23177e-13	6.04381e-09	0.895	0.904		6	Slc25a24
0	Pmp22	-0.359407	1.0711e-10	1.52974e-06	0.776	0.855										2	Gna11	-0.318139	1.12305e-13	1.60394e-09	0.583	0.75		3	Tnfrsf21	0.271835	2.92637e-11	4.17945e-07	0.298	0.324		4	Tmem109	0.261288	1.85464e-07	0.0026488	0.802	0.782		5	Herc2	0.362598	2.99625e-17	4.27925e-13	0.704	0.548		6	Tex264
0	Iigp1	-0.35951	0.000102085	1	0.423	0.505										2	Ppa1	-0.31824	6.72693e-10	9.60741e-06	0.432	0.61		3	Zdhhc6	0.27168	7.56395e-40	1.08028e-35	0.776	0.533		4	Foxn2	0.261032	8.46339e-06	0.120874	0.606	0.615		5	Kctd9	0.362336	1.11188e-07	0.00158799	0.488	0.38		6	Tcn2
0	Ptp4a2	-0.35965	3.92384e-14	5.60403e-10	0.662	0.803										2	Mpc2	-0.318256	6.92318e-05	0.988769	0.565	0.701		3	Kansl2	0.271313	7.51921e-74	1.07389e-69	0.807	0.425		4	Tspan5	0.260908	6.29485e-13	8.99031e-09	0.666	0.646		5	Npepps	0.362329	1.36065e-16	1.94328e-12	0.778	0.647		6	Rbbp6
0	Sirpa	-0.360018	1.1701e-15	1.67114e-11	0.565	0.647										2	Gstm5	-0.318592	0.000448799	1	0.55	0.67		3	Dapk2	0.271067	2.00084e-14	2.8576e-10	0.26	0.267		4	Sar1a	0.257959	1.66512e-05	0.237812	0.804	0.783		5	Gm42418	0.360376	1.8009e-07	0.00257205	0.855	0.779		6	Tob2
0	Ctsb	-0.361437	1.11893e-15	1.59805e-11	0.89	0.958										2	Adamtsl3	-0.318879	2.21928e-10	3.16958e-06	0.271	0.46		3	Ubn1	0.271011	2.15901e-12	3.0835e-08	0.85	0.671		4	Klhl21	0.257805	8.26995e-19	1.18111e-14	0.495	0.368		5	Zbtb44	0.359622	7.96319e-16	1.1373e-11	0.611	0.432		6	Atf7ip
0	Spock2	-0.364292	1.97375e-15	2.81891e-11	0.532	0.591										2	Sestd1	-0.319679	4.84581e-33	6.92079e-29	0.302	0.576		3	Tacc1	0.270541	2.27307e-11	3.24639e-07	0.86	0.691		4	Ddost	0.256306	1.81209e-06	0.0258803	0.916	0.902		5	Wipf1	0.359078	1.89567e-14	2.7074e-10	0.608	0.429		6	Herc2
0	Rab1a	-0.365329	2.18028e-10	3.11388e-06	0.669	0.752										2	Gaa	-0.32027	5.52818e-06	0.0789534	0.563	0.687		3	Ptgfrn	0.270445	3.43392e-10	4.90433e-06	0.633	0.432		4	Trib2	0.255896	8.3631e-10	1.19442e-05	0.307	0.46		5	Smurf1	0.358566	0.000846465	1	0.426	0.339		6	Amotl1
0	Bnip3l	-0.365369	4.87878e-13	6.96788e-09	0.686	0.776										2	Reep3	-0.322278	0.000610336	1	0.696	0.775		3	Atf4	0.27037	6.45801e-07	0.00922333	0.921	0.818		4	Uqcrq	0.255237	6.82254e-06	0.0974396	0.856	0.815		5	Far1	0.357979	1.54326e-33	2.20408e-29	0.735	0.525		6	Afdn
0	Hspb1	-0.365571	1.17608e-16	1.67968e-12	0.557	0.708										2	Cavin2	-0.322827	8.71678e-29	1.24493e-24	0.171	0.478		3	Dhrs3	0.270323	3.7812e-38	5.40031e-34	0.862	0.599		4	Ecm2	0.254902	0.00479464	1	0.617	0.58		5	Irgm2	0.357893	0.00765122	1	0.312	0.269		6	Lncpint
0	Cebpb	-0.366725	1.85837e-05	0.265412	0.913	0.969										2	Mafb	-0.323195	0.00145404	1	0.35	0.491		3	Wdr82	0.268955	7.75864e-12	1.10809e-07	0.702	0.501		4	Lgals9	0.254585	0.00148045	1	0.652	0.599		5	Calu	0.356395	8.37095e-07	0.0119554	0.738	0.659		6	Gda
0	Ppp1r14b	-0.36722	6.39212e-11	9.12923e-07	0.722	0.807										2	Nog	-0.324849	1.08632e-58	1.55148e-54	0.308	0.629		3	Tmem134	0.268607	1.26941e-11	1.81298e-07	0.74	0.567		4	Pde5a	0.25447	4.74151e-16	6.77183e-12	0.527	0.42		5	Acss3	0.356075	1.18393e-11	1.69089e-07	0.645	0.508		6	Map1b
0	Ggt5	-0.368209	8.51387e-65	1.21595e-60	0.304	0.644										2	Adam19	-0.325931	2.7921e-21	3.98768e-17	0.284	0.502		3	Maml3	0.268159	6.23352e-22	8.90272e-18	0.612	0.385		4	Aldh1a2	0.254388	1.67784e-21	2.39628e-17	0.5	0.341		5	Fgf18	0.355818	0.000371192	1	0.586	0.592		6	Arl4d
0	Pmepa1	-0.369366	1.61094e-09	2.30074e-05	0.549	0.655										2	Mgst1	-0.326247	0.000460692	1	0.94	0.936		3	St6galnac2	0.268031	1.52307e-70	2.17525e-66	0.79	0.55		4	Bicd1	0.253707	1.36397e-08	0.000194802	0.492	0.398		5	Lamtor2	0.355261	2.13109e-05	0.304362	0.741	0.645		6	Irf9
0	Dusp3	-0.37007	3.63785e-22	5.19558e-18	0.514	0.66										2	Zbtb7a	-0.326672	1.20878e-05	0.172638	0.605	0.72		3	Arhgap35	0.267924	5.98415e-27	8.54656e-23	0.702	0.488		4	Aopep	0.253147	5.51283e-14	7.87342e-10	0.576	0.441		5	Mat2a	0.355099	5.42733e-06	0.0775131	0.855	0.791		6	Cmklr1
0	Vegfd	-0.370338	3.1973e-48	4.56638e-44	0.285	0.557										2	Prrc1	-0.326853	2.37808e-08	0.000339637	0.463	0.62		3	Dhrs7	0.267712	5.16514e-16	7.37686e-12	0.848	0.573		4	Atp6v1d	0.252704	2.83861e-11	4.05411e-07	0.641	0.533		5	Sp110	0.355035	1.80029e-06	0.0257117	0.358	0.252		6	Ccpg1
0	Gabra3	-0.370616	2.19414e-69	3.13367e-65	0.349	0.629										2	Ccnd3	-0.327386	2.64106e-07	0.00377196	0.554	0.662		3	C1qtnf1	0.267695	3.59286e-22	5.13133e-18	0.7	0.454		4	Tmem50b	0.252358	1.36201e-06	0.0194522	0.522	0.479		5	Spon2	0.354598	1.60421e-31	2.29114e-27	0.701	0.475		6	Dab2
0	Gda	-0.371248	2.3243e-19	3.31957e-15	0.26	0.435										2	Cavin3	-0.328674	0.00355409	1	0.805	0.838		3	Ebf2	0.267656	9.0213e-48	1.28842e-43	0.783	0.44		4	Spcs3	0.252263	1.70566e-05	0.243602	0.655	0.623		5	Ddx6	0.354256	8.72776e-21	1.2465e-16	0.833	0.587		6	Hexb
0	Adprh	-0.371784	1.9516e-09	2.78727e-05	0.598	0.668										2	Hspa1b	-0.329924	8.12257e-10	1.16006e-05	0.461	0.699		3	Eef2	0.267399	8.64723e-05	1	0.964	0.928		4	Sms	0.252216	2.58473e-21	3.69151e-17	0.503	0.345		5	Anxa7	0.354256	0.000289534	1	0.62	0.547		6	Diaph2
0	Slc4a4	-0.371972	1.61843e-19	2.31144e-15	0.374	0.528										2	Pgk1	-0.330472	3.7439e-14	5.34704e-10	0.608	0.781		3	Sec24a	0.266901	6.87226e-08	0.000981495	0.65	0.519		4	Nr4a2	0.251827	1.6612e-56	2.37252e-52	0.598	0.336		5	Amy1	0.353173	2.15823e-28	3.08238e-24	0.694	0.516		6	Phf20l1
0	Ssh2	-0.373238	4.91303e-23	7.0168e-19	0.32	0.517										2	C1qbp	-0.33079	1.80549e-07	0.0025786	0.559	0.713		3	Dctn4	0.266848	9.50098e-16	1.35693e-11	0.833	0.603		4	Tmtc1	0.250968	0.000189894	1	0.5	0.479		5	Arhgef10	0.352857	3.96028e-14	5.65607e-10	0.568	0.45		6	Acadm
0	Spon2	-0.374277	3.43808e-35	4.91026e-31	0.328	0.545										2	Vim	-0.331926	3.2661e-06	0.0466464	0.982	0.935		3	Nfat5	0.266813	3.44697e-12	4.92296e-08	0.762	0.589		4	Sec61a1	0.250676	5.23976e-08	0.000748342	0.766	0.696		5	Dlgap4	0.352729	3.29843e-14	4.71082e-10	0.781	0.634		6	Mga
0	Apbb1ip	-0.374913	4.15395e-30	5.93268e-26	0.503	0.702										2	Ankrd12	-0.333598	6.99141e-06	0.0998513	0.497	0.644		3	Fnip1	0.266508	5.12992e-30	7.32655e-26	0.812	0.578		4	Colec11	0.250261	4.6785e-06	0.0668184	0.342	0.269		5	Tns1	0.352713	5.00626e-09	7.14994e-05	0.775	0.654		6	Arc
0	Ctdsp2	-0.375943	3.38059e-24	4.82817e-20	0.533	0.746										2	Dnajb1	-0.33363	0.00129159	1	0.506	0.63		3	Ncstn	0.26637	4.68696e-30	6.69392e-26	0.783	0.508		4	Paqr6	0.250102	2.07565e-06	0.0296445	0.307	0.471		5	Fzd4	0.351773	1.12443e-18	1.60591e-14	0.617	0.415		6	Pir
0	Antxr1	-0.376735	7.03535e-09	0.000100479	0.363	0.493										2	Snai1	-0.334081	3.73518e-27	5.33459e-23	0.457	0.684		3	Wdr91	0.265982	1.35132e-80	1.92996e-76	0.75	0.363		4	Brd2	-0.250428	0.000113171	1	0.674	0.751		5	Fsd1l	0.351497	5.47616e-64	7.82105e-60	0.67	0.39		6	Triobp
0	Bax	-0.377199	8.3622e-23	1.19429e-18	0.658	0.796										2	Asap1	-0.334438	0.000783628	1	0.537	0.61		3	Cpq	0.265403	0.000603358	1	0.795	0.729		4	Abhd17c	-0.251054	8.53968e-13	1.21964e-08	0.476	0.593		5	Zfpm2	0.35119	1.9036e-11	2.71872e-07	0.565	0.443		6	Ifi30
0	Serpina3n	-0.377318	1.25973e-17	1.79914e-13	0.722	0.831										2	Palm	-0.334636	2.36491e-23	3.37756e-19	0.35	0.594		3	Olfm1	0.265261	1.12683e-43	1.60934e-39	0.786	0.478		4	Ptk7	-0.251715	1.26988e-09	1.81364e-05	0.299	0.437		5	Aebp1	0.351184	4.94227e-12	7.05855e-08	0.972	0.952		6	Prrc1
0	Carhsp1	-0.377791	2.53933e-21	3.62668e-17	0.423	0.569										2	Serinc1	-0.335234	0.000807352	1	0.732	0.8		3	Dennd5b	0.264644	7.26207e-30	1.03717e-25	0.755	0.505		4	Ivns1abp	-0.251861	7.86519e-14	1.12331e-09	0.454	0.605		5	Sfrp4	0.351001	1.68076e-09	2.40046e-05	0.318	0.482		6	Zbtb16
0	Osr1	-0.378133	1.0135e-11	1.44749e-07	0.262	0.417										2	Fam129a	-0.335357	7.03006e-07	0.0100403	0.355	0.493		3	Lrrc59	0.264469	4.32346e-45	6.17477e-41	0.852	0.58		4	Rab32	-0.252624	4.46669e-12	6.37932e-08	0.293	0.476		5	Gclc	0.350742	1.18018e-11	1.68553e-07	0.645	0.52		6	Sntg1
0	Shox2	-0.379422	0.00931835	1	0.521	0.516										2	Pfkp	-0.335423	1.62745e-06	0.0232433	0.463	0.609		3	Ybx3	0.264339	1.12637e-10	1.60868e-06	0.933	0.837		4	Trim12a	-0.252666	2.37436e-20	3.39107e-16	0.31	0.557		5	Sgms2	0.350734	1.14015e-33	1.62837e-29	0.565	0.318		6	Syne2
0	Spop	-0.380444	5.68356e-16	8.11726e-12	0.604	0.749										2	Rgmb	-0.336429	4.30594e-06	0.0614975	0.424	0.559		3	Taz	0.263583	2.62802e-44	3.75334e-40	0.819	0.605		4	Snai2	-0.252822	3.85902e-18	5.51145e-14	0.25	0.478		5	Kat2b	0.350622	0.00611936	1	0.528	0.475		6	Tcp11l2
0	Diaph1	-0.380445	5.61836e-54	8.02414e-50	0.174	0.48										2	Aldh2	-0.336436	0.000334792	1	0.767	0.852		3	Spaar	0.26341	1.93804e-20	2.76791e-16	0.64	0.484		4	Sarnp	-0.253675	0.000137062	1	0.617	0.736		5	Ppp2r5c	0.349386	1.72165e-19	2.45887e-15	0.738	0.55		6	Sgce
0	Ccl21a	-0.381065	8.41889e-26	1.20239e-21	0.877	0.724										2	Lims2	-0.336474	2.70487e-35	3.86309e-31	0.262	0.54		3	Plekhh3	0.263282	1.56454e-32	2.23447e-28	0.802	0.567		4	Ets1	-0.253743	0.00129662	1	0.459	0.527		5	Ggnbp2	0.349199	2.78392e-12	3.97599e-08	0.787	0.656		6	Auts2
0	Gas1	-0.381932	1.22645e-09	1.75161e-05	0.765	0.841										2	Abca6	-0.339376	3.71044e-16	5.29925e-12	0.421	0.588		3	Eif4g3	0.263256	0.0073157	1	0.621	0.515		4	Tpr	-0.253882	8.55468e-05	1	0.554	0.677		5	Ubtd2	0.348921	2.66551e-15	3.80688e-11	0.528	0.346		6	Psip1
0	Fam102b	-0.382369	8.9291e-16	1.27525e-11	0.479	0.62										2	Cct6a	-0.340848	2.6588e-11	3.7973e-07	0.594	0.776		3	Clcc1	0.263079	3.07005e-11	4.38464e-07	0.729	0.571		4	Tnfrsf1b	-0.254299	6.23778e-07	0.0089088	0.37	0.499		5	Sfxn1	0.347811	2.74932e-15	3.92658e-11	0.769	0.66		6	Mef2c
0	Thbs3	-0.382837	1.13978e-83	1.62783e-79	0.263	0.619										2	Klhl13	-0.341332	9.83651e-20	1.40485e-15	0.131	0.429		3	AW549877	0.263049	4.22577e-49	6.03525e-45	0.719	0.321		4	Rpl37	-0.255298	2.97868e-10	4.25415e-06	0.973	0.985		5	Heca	0.347449	7.38021e-06	0.105404	0.59	0.489		6	Lims2
0	Lama4	-0.383762	2.42316e-31	3.46075e-27	0.364	0.615										2	Sertad1	-0.341558	3.78522e-06	0.0540605	0.559	0.678		3	Hip1	0.262861	4.78462e-85	6.8334e-81	0.76	0.353		4	Cldn15	-0.255772	1.49402e-09	2.13376e-05	0.457	0.557		5	Bnip3	0.347428	6.8385e-30	9.76675e-26	0.722	0.567		6	Nsg1
0	Grina	-0.384166	4.8289e-11	6.89663e-07	0.577	0.673										2	Naa50	-0.34168	3.8088e-21	5.43973e-17	0.455	0.698		3	Sspn	0.262375	2.58767e-32	3.69572e-28	0.788	0.476		4	Luc7l2	-0.255808	0.00804577	1	0.842	0.875		5	Grina	0.34716	1.02745e-05	0.146741	0.731	0.643		6	Mia2
0	Cmklr1	-0.38558	4.14405e-30	5.91854e-26	0.509	0.589										2	Cdc42ep2	-0.34241	4.95568e-06	0.0707771	0.503	0.643		3	Neat1	0.262346	6.54903e-09	9.35332e-05	0.931	0.759		4	Cald1	-0.255849	0.00179972	1	0.899	0.93		5	Clint1	0.346373	1.49093e-19	2.12935e-15	0.793	0.664		6	Rsbn1l
0	Fkbp1a	-0.385654	1.71966e-15	2.45602e-11	0.787	0.851										2	Pcdh18	-0.343013	7.98341e-06	0.114019	0.162	0.365		3	Ntrk2	0.261662	1.44504e-30	2.06381e-26	0.833	0.559		4	Ehd1	-0.257071	0.00026327	1	0.611	0.699		5	Fam111a	0.346262	0.000566443	1	0.525	0.462		6	Mapre2
0	Frmd6	-0.386955	1.63003e-28	2.32801e-24	0.363	0.631										2	Hmcn2	-0.344376	5.50665e-14	7.8646e-10	0.375	0.527		3	Ccnd2	0.261372	5.20048e-23	7.42733e-19	0.836	0.588		4	Rps27	-0.257474	8.59046e-06	0.122689	0.976	0.984		5	Pdzd2	0.346186	3.36467e-12	4.80543e-08	0.648	0.457		6	Selenbp1
0	Myl12a	-0.387616	4.20575e-16	6.00665e-12	0.811	0.882										2	Ism1	-0.344381	7.49448e-59	1.07036e-54	0.255	0.6		3	Slc25a24	0.261352	4.03884e-32	5.76828e-28	0.707	0.427		4	Rps11	-0.258033	5.96871e-07	0.00852451	0.967	0.972		5	Sytl2	0.34614	2.02313e-30	2.88944e-26	0.207	0.339		6	Arhgap10
0	Socs1	-0.389462	2.59087e-07	0.00370028	0.199	0.359										2	Rab1a	-0.344411	9.49324e-09	0.000135583	0.596	0.759		3	Creb3	0.261101	1.02727e-38	1.46715e-34	0.814	0.572		4	Pbx1	-0.258392	0.000144621	1	0.649	0.757		5	Arpc2	0.345677	6.14683e-07	0.0087789	0.864	0.764		6	Rev3l
0	Sult5a1	-0.39016	1.59476e-14	2.27764e-10	0.435	0.544										2	Tgfbr1	-0.346704	3.09285e-18	4.41721e-14	0.33	0.554		3	S100a11	0.261026	2.5364e-07	0.00362248	0.957	0.882		4	Cct5	-0.258484	3.50276e-06	0.0500264	0.674	0.764		5	Rgmb	0.34444	2.51375e-08	0.000359013	0.627	0.528		6	Tacc2
0	Pdgfrl	-0.390584	4.15806e-07	0.00593855	0.38	0.436										2	Sntg1	-0.346843	1.76824e-39	2.52541e-35	0.364	0.606		3	Fxyd6	0.260902	3.12959e-17	4.46969e-13	0.305	0.428		4	Col6a4	-0.258511	4.33226e-08	0.000618734	0.141	0.342		5	Pbrm1	0.344397	7.18051e-06	0.102552	0.691	0.596		6	Igfbp3
0	Cltb	-0.390621	8.70231e-20	1.24286e-15	0.612	0.716										2	Cycs	-0.34824	1.53362e-06	0.0219032	0.605	0.749		3	Dynlt1f	0.26031	7.31865e-39	1.04525e-34	0.652	0.326		4	Has2	-0.258617	6.01818e-09	8.59516e-05	0.424	0.309		5	Pdlim7	0.343922	4.55231e-20	6.5016e-16	0.725	0.594		6	Olfr1033
0	Prrg3	-0.392355	2.77476e-63	3.96292e-59	0.503	0.655										2	Pttg1	-0.351597	4.3022e-05	0.61444	0.503	0.625		3	Lamp2	0.260291	1.46394e-08	0.00020908	0.886	0.819		4	Snx18	-0.258748	4.2241e-05	0.603286	0.614	0.716		5	Fam126a	0.343798	4.03995e-06	0.0576986	0.568	0.497		6	Setbp1
0	Cdc42se1	-0.392762	1.15068e-34	1.6434e-30	0.593	0.716										2	Cnih4	-0.351967	1.73096e-06	0.0247215	0.472	0.633		3	Eif4e2	0.260138	1.76378e-39	2.51903e-35	0.845	0.537		4	Il3ra	-0.258879	3.1872e-10	4.55196e-06	0.264	0.452		5	Efs	0.341297	1.94042e-10	2.7713e-06	0.599	0.477		6	Pds5b
0	Adam9	-0.393839	1.21793e-70	1.73944e-66	0.267	0.6										2	Atp5g1	-0.353128	0.00470171	1	0.809	0.839		3	Nbeal1	0.259099	2.4169e-10	3.45181e-06	0.8	0.636		4	Use1	-0.259124	1.15258e-07	0.00164612	0.274	0.448		5	Crk	0.340539	6.63085e-13	9.47019e-09	0.704	0.541		6	Cbr3
0	Scn7a	-0.394764	8.21236e-23	1.17289e-18	0.573	0.779										2	Ptges	-0.353145	1.44796e-13	2.06797e-09	0.35	0.555		3	Pon2	0.258816	7.48348e-06	0.106879	0.764	0.626		4	Srsf2	-0.259168	0.00185651	1	0.818	0.88		5	Sned1	0.340422	8.47764e-27	1.21078e-22	0.744	0.468		6	Wnt5a
0	Ostf1	-0.394902	3.46622e-25	4.95045e-21	0.584	0.748										2	Tbrg1	-0.353923	7.53966e-05	1	0.754	0.84		3	Acbd3	0.258813	7.79693e-15	1.11356e-10	0.812	0.598		4	Adgre5	-0.259463	1.78293e-26	2.54639e-22	0.334	0.582		5	Pcdh18	0.340355	0.0068242	1	0.389	0.328		6	Tor1aip1
0	Abca8a	-0.395182	1.64642e-06	0.0235141	0.781	0.845										2	Arhgap21	-0.354207	1.1249e-13	1.60658e-09	0.439	0.597		3	Hnrnpa2b1	0.258588	2.22089e-05	0.317188	0.964	0.926		4	Ppp4r2	-0.259989	6.36816e-05	0.909501	0.734	0.813		5	Aig1	0.34017	1.76697e-14	2.52358e-10	0.571	0.37		6	Nova1
0	Hexb	-0.395794	7.21574e-09	0.000103055	0.603	0.701										2	Chic2	-0.355026	4.51135e-05	0.644311	0.698	0.793		3	Tmf1	0.258197	1.0247e-10	1.46347e-06	0.781	0.612		4	Nudc	-0.260847	3.79083e-06	0.0541407	0.644	0.749		5	Cry2	0.340043	3.31598e-09	4.73589e-05	0.627	0.554		6	Ncoa7
0	Dhrs3	-0.397113	1.98328e-22	2.83252e-18	0.508	0.671										2	Cltb	-0.356577	3.85324e-13	5.5032e-09	0.532	0.722		3	Mrps24	0.257997	9.53566e-05	1	0.812	0.692		4	Lsp1	-0.261754	0.0095788	1	0.679	0.643		5	Myl6	0.339684	6.19375e-14	8.84591e-10	0.96	0.926		6	Rgmb
0	AW112010	-0.397541	5.26608e-09	7.52102e-05	0.593	0.725										2	Bicc1	-0.356721	0.00116185	1	0.663	0.744		3	Papola	0.257824	5.2471e-09	7.4939e-05	0.795	0.643		4	Rpl30	-0.262083	5.75733e-09	8.22262e-05	0.951	0.983		5	Aspn	0.339246	4.63749e-05	0.662327	0.42	0.604		6	Vwa5a
0	Tcn2	-0.401383	3.51858e-21	5.02524e-17	0.456	0.61										2	Ube2d3	-0.359528	0.00267742	1	0.887	0.891		3	Mphosph6	0.257735	9.79866e-36	1.39944e-31	0.743	0.485		4	Ppp3ca	-0.262171	2.58303e-06	0.0368909	0.454	0.603		5	Mef2d	0.338786	1.21206e-32	1.73106e-28	0.735	0.594		6	Bmp4
0	Cdon	-0.403113	3.32119e-22	4.74333e-18	0.308	0.504										2	Ms4a4d	-0.359595	0.0098929	1	0.794	0.837		3	Zfp451	0.257536	2.12239e-31	3.03119e-27	0.845	0.602		4	Nfic	-0.262195	0.000342275	1	0.693	0.774		5	Phactr2	0.338698	8.21325e-08	0.00117302	0.565	0.453		6	Ism1
0	Ecm2	-0.403394	4.5824e-08	0.000654459	0.524	0.601										2	Hyou1	-0.363329	1.53342e-26	2.19003e-22	0.488	0.699		3	Gcc1	0.257416	1.00818e-47	1.43988e-43	0.74	0.458		4	Chd4	-0.262863	5.89679e-07	0.0084218	0.671	0.802		5	Sypl	0.338138	1.4333e-10	2.04704e-06	0.799	0.717		6	Gm12216
0	Ramp2	-0.404339	1.46206e-17	2.08812e-13	0.716	0.835										2	Ckap4	-0.364013	1.64648e-07	0.00235151	0.67	0.786		3	Plod2	0.256451	1.67958e-05	0.239878	0.588	0.424		4	Pth1r	-0.2629	5.79086e-39	8.2705e-35	0.245	0.557		5	Rnf13	0.337055	0.00804166	1	0.577	0.519		6	Ezh1
0	Slfn5	-0.406228	8.62307e-22	1.23155e-17	0.508	0.728										2	Psap	-0.366324	0.000961847	1	0.956	0.939		3	Ogn	0.256442	2.44024e-35	3.48514e-31	0.929	0.709		4	Gja4	-0.264061	5.68192e-06	0.0811492	0.139	0.31		5	Snx9	0.336911	0.000381786	1	0.636	0.565		6	Pcdh18
0	Tubb5	-0.407285	8.51483e-18	1.21609e-13	0.871	0.944										2	Creb3l1	-0.366346	1.57446e-17	2.24864e-13	0.557	0.731		3	Tmem167	0.256399	0.000210642	1	0.879	0.76		4	Myc	-0.264755	6.62126e-07	0.00945649	0.505	0.617		5	Pdpk1	0.336789	8.93005e-16	1.27539e-11	0.611	0.45		6	Bnip3
0	Dcbld2	-0.408768	1.96765e-20	2.81019e-16	0.366	0.506										2	Glud1	-0.367551	0.0013391	1	0.552	0.638		3	Npas2	0.256388	1.97352e-17	2.81858e-13	0.612	0.459		4	Nav1	-0.264981	0.00294976	1	0.59	0.674		5	Psap	0.336681	3.05382e-10	4.36147e-06	0.981	0.936		6	Zfp871
0	Cryab	-0.410641	1.34541e-15	1.92151e-11	0.595	0.741										2	BC005537	-0.367781	5.7009e-07	0.00814203	0.534	0.686		3	Ccdc127	0.256124	5.67242e-22	8.10135e-18	0.757	0.52		4	Arc	-0.265231	0.00236167	1	0.543	0.602		5	Gm43050	0.334828	6.7647e-33	9.66134e-29	0.559	0.343		6	Rnf130
0	Nova1	-0.410697	5.42967e-09	7.75465e-05	0.407	0.468										2	Cndp2	-0.368711	4.54558e-34	6.49199e-30	0.439	0.671		3	Plod3	0.256095	5.24593e-21	7.49224e-17	0.86	0.715		4	mt-Nd2	-0.265244	1.37051e-09	1.95736e-05	0.948	0.972		5	Kidins220	0.33227	3.40023e-36	4.85621e-32	0.623	0.328		6	Sqor
0	Ifi27	-0.410801	1.40838e-17	2.01145e-13	0.538	0.711										2	Pros1	-0.370071	2.42803e-05	0.346771	0.647	0.739		3	Pkd2	0.255997	7.90624e-25	1.12917e-20	0.824	0.579		4	Il10rb	-0.265957	5.20237e-05	0.743003	0.582	0.659		5	Malat1	0.33211	1.77935e-05	0.254127	1	0.997		6	Adam19
0	Por	-0.411488	3.00973e-16	4.29849e-12	0.615	0.695										2	Mef2c	-0.370639	3.18213e-07	0.00454472	0.335	0.462		3	Aplp2	0.255976	1.01639e-06	0.0145161	0.826	0.693		4	Cdk8	-0.266165	0.00532908	1	0.421	0.488		5	Cercam	0.33163	1.74084e-17	2.48627e-13	0.528	0.346		6	Casp12
0	Thy1	-0.411525	4.60573e-14	6.57791e-10	0.487	0.337										2	Psip1	-0.370795	7.5512e-09	0.000107846	0.483	0.633		3	Tnfrsf1a	0.255827	0.000534846	1	0.929	0.853		4	Rpl22	-0.266872	1.28733e-07	0.00183856	0.913	0.959		5	Ccdc50	0.331099	5.30542e-11	7.5772e-07	0.701	0.518		6	Ptgis
0	Cavin3	-0.413014	3.7641e-20	5.37589e-16	0.759	0.854										2	Tspan5	-0.371286	3.92897e-54	5.61135e-50	0.428	0.688		3	Timm23	0.255734	4.84058e-14	6.91331e-10	0.85	0.675		4	Rpl3	-0.267469	1.16742e-06	0.016673	0.951	0.971		5	Zfand6	0.329366	2.09878e-06	0.0299747	0.608	0.521		6	Vldlr
0	Tbrg1	-0.413461	9.47632e-20	1.35341e-15	0.743	0.85										2	Itm2a	-0.371462	1.73413e-23	2.47669e-19	0.284	0.517		3	Tlr4	0.255699	4.46244e-42	6.37326e-38	0.721	0.417		4	Rpl4	-0.267984	2.22525e-06	0.0317811	0.872	0.934		5	Ddx21	0.329235	9.07887e-08	0.00129664	0.778	0.696		6	Fbxl3
0	Scara5	-0.414067	1.11946e-13	1.59881e-09	0.547	0.727										2	Zyx	-0.373307	3.78911e-10	5.41161e-06	0.446	0.616		3	Blnk	0.255503	8.00316e-110	1.14301e-105	0.752	0.281		4	Il13ra1	-0.268265	0.000137225	1	0.413	0.501		5	Plekhg3	0.329178	2.44384e-14	3.49029e-10	0.648	0.531		6	Trim12a
0	Gbp2	-0.414391	4.28267e-15	6.11651e-11	0.208	0.431										2	Zfp703	-0.373932	2.17216e-15	3.10229e-11	0.368	0.591		3	Kazald1	0.255338	8.49614e-63	1.21342e-58	0.781	0.583		4	Raly	-0.268485	5.29478e-05	0.7562	0.668	0.737		5	Sgsm2	0.327883	1.62733e-12	2.32415e-08	0.491	0.334		6	Adamtsl3
0	Samhd1	-0.419669	3.48883e-48	4.98274e-44	0.215	0.572										2	Tgfb2	-0.375325	0.00696264	1	0.346	0.437		3	Tpr	0.255291	1.97315e-07	0.00281806	0.829	0.635		4	Csad	-0.268527	1.38443e-14	1.97724e-10	0.538	0.671		5	Mpdz	0.327075	1.59927e-31	2.28408e-27	0.667	0.388		6	Stk38
0	Ctsz	-0.421544	8.43258e-24	1.20434e-19	0.795	0.91										2	Sec14l1	-0.376392	7.26732e-21	1.03792e-16	0.43	0.637		3	Tbc1d15	0.255146	1.33388e-18	1.90504e-14	0.75	0.541		4	Rpl22l1	-0.269188	0.000120366	1	0.878	0.938		5	Katnbl1	0.326342	2.10731e-41	3.00967e-37	0.664	0.391		6	Stag1
0	Dbn1	-0.423021	7.57431e-08	0.00108176	0.539	0.593										2	Odc1	-0.376815	9.75502e-09	0.000139321	0.47	0.63		3	Arl1	0.255088	0.000619941	1	0.912	0.818		4	Macf1	-0.269568	0.00160785	1	0.47	0.582		5	Ppp4r3b	0.325693	6.47678e-27	9.25013e-23	0.735	0.577		6	Tdo2
0	Arhgap20	-0.423301	1.3794e-26	1.97006e-22	0.353	0.539										2	Nktr	-0.378608	0.0004115	1	0.705	0.818		3	Arf1	0.255018	0.000152953	1	0.945	0.884		4	Syt13	-0.269577	8.58057e-05	1	0.348	0.413		5	Rpl23a	0.325443	2.12484e-09	3.03469e-05	0.88	0.872		6	Cdkn1b
0	Anpep	-0.423549	3.19635e-15	4.56503e-11	0.289	0.44										2	Nova1	-0.379203	4.04855e-11	5.78214e-07	0.31	0.481		3	2410006H16Rik	0.254502	0.000596819	1	0.79	0.684		4	Lmo4	-0.270076	0.000784314	1	0.62	0.701		5	Ostf1	0.324997	2.4668e-09	3.52308e-05	0.836	0.698		6	Gpx7
0	Cast	-0.424255	9.78944e-30	1.39813e-25	0.399	0.639										2	Tiparp	-0.379252	9.20055e-12	1.31402e-07	0.39	0.554		3	Layn	0.25449	2.05893e-18	2.94056e-14	0.743	0.549		4	Fnbp1l	-0.271525	0.00826996	1	0.277	0.371		5	Radil	0.324676	6.83626e-21	9.76354e-17	0.534	0.33		6	Sec23a
0	Fam129a	-0.424555	1.85613e-53	2.65092e-49	0.263	0.529										2	Tmem158	-0.379332	0.000145508	1	0.475	0.585		3	Col4a5	0.254448	5.02106e-07	0.00717107	0.312	0.201		4	Pfdn5	-0.27205	1.66956e-05	0.238446	0.761	0.833		5	Gm28320	0.323716	6.15934e-36	8.79677e-32	0.602	0.413		6	Srpx2
0	Procr	-0.426861	1.73132e-11	2.47267e-07	0.588	0.648										2	Fzd4	-0.379863	1.32712e-14	1.89539e-10	0.237	0.473		3	Gng2	0.254272	3.16978e-15	4.52708e-11	0.593	0.387		4	Procr	-0.272083	3.71913e-06	0.0531167	0.554	0.647		5	Bin1	0.32244	2.16049e-14	3.08562e-10	0.682	0.591		6	Hsd3b7
0	Grn	-0.426875	1.16609e-27	1.66541e-23	0.543	0.793										2	Ldha	-0.382328	4.56732e-09	6.52304e-05	0.736	0.88		3	Vamp4	0.253982	2.52276e-12	3.603e-08	0.733	0.544		4	Traf4	-0.272143	1.08509e-28	1.54972e-24	0.416	0.609		5	Ulk2	0.322113	1.52775e-16	2.18193e-12	0.59	0.386		6	Aox3
0	Bri3	-0.429286	7.71413e-15	1.10173e-10	0.815	0.879										2	Sh3pxd2b	-0.384346	7.2716e-12	1.03853e-07	0.448	0.616		3	Tnrc6c	0.253714	4.14134e-13	5.91466e-09	0.912	0.743		4	Il15ra	-0.272212	5.6982e-06	0.0813816	0.505	0.61		5	P2rx4	0.321464	8.97105e-14	1.28125e-09	0.719	0.598		6	Golim4
0	Il33	-0.429354	9.26206e-11	1.32281e-06	0.516	0.673										2	Lnpep	-0.386385	0.000807881	1	0.477	0.593		3	Irf9	0.253268	4.5118e-11	6.44375e-07	0.605	0.402		4	Ebf3	-0.272635	1.06915e-08	0.000152697	0.25	0.412		5	Bag3	0.321456	2.13764e-05	0.305298	0.725	0.599		6	Esyt2
0	Ddr2	-0.432191	5.2657e-12	7.52047e-08	0.456	0.646										2	Nfe2l2	-0.386973	1.24932e-06	0.0178428	0.743	0.836		3	Atp9a	0.253222	4.87218e-57	6.95845e-53	0.71	0.418		4	Ythdc1	-0.273145	1.09771e-09	1.56775e-05	0.595	0.734		5	Sgce	0.321361	5.62517e-12	8.03387e-08	0.778	0.63		6	Jund
0	Fyn	-0.432573	8.4006e-26	1.19977e-21	0.308	0.497										2	Nsd3	-0.387407	5.21336e-12	7.44571e-08	0.537	0.731		3	Pum1	0.25303	9.8587e-15	1.40802e-10	0.812	0.587		4	Tpst1	-0.274597	8.61284e-07	0.0123009	0.685	0.745		5	Emp1	0.321326	1.33733e-16	1.90997e-12	0.756	0.499		6	Samhd1
0	Mpp6	-0.432636	2.39905e-25	3.42633e-21	0.541	0.628										2	Manf	-0.387634	0.00761242	1	0.851	0.883		3	Dcaf12	0.252538	2.15255e-46	3.07427e-42	0.748	0.484		4	Snhg18	-0.27466	0.000257288	1	0.663	0.754		5	Ppm1a	0.320747	1.1336e-09	1.61901e-05	0.765	0.704		6	Arhgap21
0	Adam33	-0.43422	1.62605e-25	2.32232e-21	0.399	0.558										2	Auts2	-0.38903	3.91457e-09	5.59078e-05	0.446	0.591		3	Tpm3	0.252458	2.9555e-08	0.000422105	0.91	0.764		4	Hpse	-0.27493	1.32396e-08	0.000189088	0.223	0.394		5	Baiap2	0.3206	1.08613e-18	1.55121e-14	0.713	0.61		6	Mitf
0	Fxyd5	-0.438759	8.11608e-13	1.15914e-08	0.506	0.593										2	Map1b	-0.389423	2.57258e-09	3.67416e-05	0.239	0.43		3	Chd4	0.252419	2.43628e-08	0.000347949	0.881	0.77		4	Rpl24	-0.274932	3.20515e-10	4.57759e-06	0.973	0.976		5	Pvr	0.320437	4.57347e-25	6.53183e-21	0.657	0.55		6	Pfkp
0	Sept8	-0.439118	8.97177e-43	1.28135e-38	0.338	0.586										2	Hspa8	-0.389896	5.53221e-09	7.9011e-05	0.978	0.974		3	Bmp5	0.252288	5.67054e-97	8.09867e-93	0.729	0.334		4	Atp5g2	-0.274939	1.5071e-05	0.215244	0.802	0.857		5	Pgls	0.320331	7.38274e-11	1.0544e-06	0.824	0.727		6	Frmd6
0	Nptn	-0.443	1.90855e-39	2.7258e-35	0.525	0.778										2	Pdgfrl	-0.390494	1.89761e-16	2.71016e-12	0.226	0.46		3	Creld1	0.252241	2.59737e-50	3.70957e-46	0.8	0.481		4	Srsf7	-0.275038	5.98542e-05	0.854837	0.851	0.903		5	Ddb1	0.319562	1.08639e-17	1.55159e-13	0.79	0.603		6	Lgals9
0	Npr1	-0.443083	1.34372e-80	1.9191e-76	0.265	0.582										2	Pttg1ip	-0.391494	4.11874e-06	0.0588238	0.78	0.84		3	Yipf4	0.252145	0.000476886	1	0.771	0.665		4	Rrad	-0.275112	9.75827e-16	1.39368e-11	0.37	0.524		5	Clasp1	0.319294	4.0852e-05	0.583448	0.463	0.352		6	Arid4b
0	Bmp1	-0.443211	4.38398e-31	6.26121e-27	0.454	0.639										2	Spock2	-0.392235	8.60862e-27	1.22948e-22	0.426	0.605		3	Slc8b1	0.251876	1.16082e-42	1.65788e-38	0.75	0.541		4	Ly96	-0.275155	3.97249e-14	5.67351e-10	0.435	0.616		5	Saa3	0.318787	9.03999e-35	1.29109e-30	0.565	0.314		6	Ccnl2
0	Lgals1	-0.443287	9.71233e-21	1.38711e-16	0.891	0.943										2	Pdgfra	-0.392534	0.00916498	1	0.849	0.832		3	Fip1l1	0.251153	5.29404e-22	7.56095e-18	0.84	0.567		4	Lama4	-0.275215	3.06875e-06	0.0438278	0.44	0.578		5	Atl2	0.317856	2.05874e-16	2.9403e-12	0.599	0.456		6	Ghr
0	Fkbp7	-0.444223	1.36046e-12	1.94301e-08	0.541	0.659										2	Ifrd1	-0.393977	2.38619e-05	0.340795	0.647	0.759		3	Gid8	0.251053	8.86658e-52	1.26632e-47	0.81	0.499		4	Sp110	-0.276411	1.78956e-05	0.255585	0.139	0.281		5	Ust	0.317759	4.75628e-33	6.79292e-29	0.685	0.504		6	Fos
0	Adamts2	-0.445661	5.73673e-27	8.19319e-23	0.527	0.657										2	Herpud1	-0.395633	1.47981e-07	0.00211346	0.672	0.794		3	Atxn2l	0.250817	1.05223e-45	1.5028e-41	0.805	0.513		4	Emilin1	-0.27675	8.37286e-06	0.119581	0.603	0.722		5	Rbms1	0.317694	1.26566e-06	0.0180762	0.846	0.812		6	Twist1
0	Smpd3	-0.446264	2.01862e-28	2.88299e-24	0.221	0.458										2	Arc	-0.398341	5.78468e-50	8.26168e-46	0.379	0.633		3	Prkag1	0.250781	7.75921e-53	1.10817e-48	0.805	0.519		4	Rps28	-0.278581	2.61647e-05	0.373685	0.984	0.985		5	Wdfy2	0.317578	1.94596e-29	2.77923e-25	0.664	0.465		6	Fgf10
0	Reep5	-0.446975	4.20133e-18	6.00034e-14	0.692	0.836										2	Pcbp4	-0.399722	2.80633e-60	4.008e-56	0.319	0.68		3	Rhot1	0.250327	6.17211e-41	8.81501e-37	0.733	0.445		4	Msrb1	-0.27906	6.13028e-09	8.75527e-05	0.582	0.7		5	Galnt2	0.316025	5.6513e-30	8.07118e-26	0.759	0.556		6	Asph
0	Lamp2	-0.447722	2.51174e-22	3.58727e-18	0.733	0.854										2	Has2	-0.399854	0.00793577	1	0.18	0.349		3	Dnajc1	0.250259	0.00129509	1	0.864	0.733		4	Fermt2	-0.27954	2.69661e-09	3.8513e-05	0.484	0.667		5	Fam171a2	0.315735	1.77719e-23	2.53819e-19	0.688	0.612		6	Chpf
0	Vldlr	-0.447905	2.86673e-07	0.00409426	0.5	0.547										2	Gabra3	-0.402129	9.36876e-23	1.33805e-18	0.386	0.602		3	Retsat	0.250096	6.75819e-67	9.65205e-63	0.812	0.501		4	Tmem51	-0.279993	5.21548e-22	7.44875e-18	0.302	0.511		5	Mitf	0.315327	8.9435e-22	1.27731e-17	0.673	0.488		6	H1f0
0	Cyb5a	-0.449368	1.28613e-24	1.83685e-20	0.883	0.941										2	Eif4a1	-0.402275	9.72859e-05	1	0.922	0.945		3	Glycam1	-0.250217	4.71915e-13	6.73989e-09	0.169	0.169		4	Hivep2	-0.281375	0.000799167	1	0.47	0.571		5	Rpl37a	0.315181	2.83779e-17	4.05294e-13	0.975	0.985		6	Mylip
0	Tuba1a	-0.450889	1.12429e-17	1.60571e-13	0.875	0.945										2	Enpep	-0.402862	2.00866e-38	2.86877e-34	0.162	0.524		3	Ccdc124	-0.250775	1.86096e-22	2.65782e-18	0.533	0.668		4	Ubap2l	-0.281447	6.34741e-07	0.00906537	0.652	0.767		5	Nae1	0.314926	9.30951e-08	0.00132958	0.679	0.567		6	Alkbh5
0	Angptl1	-0.451981	2.68855e-41	3.83979e-37	0.315	0.508										2	Nrip1	-0.404188	5.28329e-10	7.54559e-06	0.45	0.643		3	Emb	-0.25108	1.43231e-10	2.04562e-06	0.5	0.289		4	Riok3	-0.2825	0.000472178	1	0.603	0.674		5	Cyb5a	0.314038	5.18192e-12	7.40082e-08	0.957	0.925		6	Cavin2
0	Bst2	-0.452523	9.77696e-10	1.39635e-05	0.703	0.721										2	Grina	-0.404992	7.62781e-06	0.10894	0.557	0.67		3	mt-Nd3	-0.251347	1.73072e-05	0.247181	0.824	0.85		4	Uqcc2	-0.282603	0.00619214	1	0.685	0.728		5	Rspo3	0.314038	1.87256e-53	2.67439e-49	0.639	0.332		6	Hic1
0	Sfrp4	-0.453997	1.98005e-06	0.028279	0.431	0.473										2	Ntn4	-0.407638	3.50149e-06	0.0500083	0.386	0.51		3	Psmd14	-0.251564	3.35467e-25	4.79114e-21	0.39	0.583		4	Ifngr1	-0.282773	0.000125115	1	0.913	0.941		5	Tulp4	0.312801	2.22516e-08	0.000317797	0.725	0.576		6	Dapk1
0	Phlda3	-0.455042	1.70755e-19	2.43873e-15	0.705	0.767										2	Ppp1r15a	-0.408834	0.00128697	1	0.703	0.768		3	Sgcd	-0.251921	6.3759e-23	9.10606e-19	0.312	0.461		4	Gpx4	-0.283625	6.26618e-05	0.894936	0.845	0.918		5	Itga11	0.312789	2.28993e-09	3.27047e-05	0.244	0.314		6	P4ha1
0	Creb3l1	-0.455213	4.83168e-15	6.90061e-11	0.631	0.725										2	mt-Co1	-0.410288	0.00145852	1	0.998	0.998		3	Rpl22l1	-0.252476	0.000102248	1	0.926	0.931		4	Rps7	-0.283726	1.61025e-09	2.29976e-05	0.948	0.969		5	Mtcl1	0.312737	1.23718e-52	1.76694e-48	0.528	0.143		6	Ttc28
0	Tm4sf1	-0.4567	0.00705595	1	0.432	0.453										2	Ifit3	-0.410492	0.00237008	1	0.22	0.382		3	Dkk3	-0.2525	8.1155e-21	1.15906e-16	0.276	0.387		4	Rspo3	-0.283827	1.76125e-13	2.51542e-09	0.196	0.39		5	Smim11	0.312185	0.000145305	1	0.676	0.602		6	Ftl1
0	Rora	-0.457656	1.62915e-31	2.32675e-27	0.475	0.671										2	Ptgs2	-0.412183	7.1682e-05	1	0.239	0.42		3	Tpm1	-0.252717	8.59616e-05	1	0.567	0.597		4	Creb3l2	-0.284425	9.85737e-12	1.40783e-07	0.37	0.56		5	Ppp1cb	0.311389	2.22242e-11	3.17406e-07	0.731	0.575		6	Pdgfrl
0	Itm2b	-0.458294	1.27409e-26	1.81966e-22	0.968	0.982										2	Hexa	-0.41272	2.94778e-09	4.21001e-05	0.623	0.749		3	Akt1	-0.253422	3.50062e-06	0.0499958	0.636	0.633		4	AY036118	-0.284661	0.00422352	1	0.22	0.347		5	Psenen	0.311118	2.36231e-06	0.0337385	0.787	0.679		6	Adprh
0	Ntn4	-0.460634	2.9493e-31	4.21219e-27	0.349	0.529										2	Aox3	-0.413357	1.44639e-12	2.06574e-08	0.259	0.465		3	Dact2	-0.253765	1.98501e-09	2.83499e-05	0.59	0.381		4	Crlf2	-0.286235	1.97268e-10	2.81738e-06	0.323	0.496		5	Lgi4	0.31077	2.60444e-55	3.71966e-51	0.605	0.26		6	Ctsf
0	Pttg1ip	-0.467949	6.95579e-21	9.93426e-17	0.729	0.859										2	Sox9	-0.414759	8.35106e-11	1.1927e-06	0.341	0.502		3	Nox4	-0.253841	5.46424e-10	7.80403e-06	0.652	0.467		4	Tank	-0.286344	0.000219084	1	0.446	0.544		5	Bclaf1	0.309695	2.81561e-07	0.00402125	0.827	0.727		6	Dennd5b
0	Plau	-0.47069	2.5492e-15	3.64077e-11	0.402	0.519										2	Tmed5	-0.414805	2.08254e-15	2.97428e-11	0.53	0.751		3	Id4	-0.255839	2.21257e-16	3.15999e-12	0.645	0.394		4	Btg3	-0.287777	3.04929e-06	0.04355	0.598	0.672		5	Calhm2	0.30945	3.07028e-27	4.38498e-23	0.67	0.522		6	Tpt1
0	Pcdh19	-0.472668	2.03377e-43	2.90464e-39	0.32	0.577										2	Rock2	-0.415924	0.00021237	1	0.718	0.797		3	Mrps17	-0.255893	1.35575e-19	1.93628e-15	0.443	0.592		4	Serpina3f	-0.288006	0.00982812	1	0.141	0.309		5	Lrba	0.309048	1.647e-35	2.35225e-31	0.54	0.29		6	Epha3
0	Akap13	-0.472697	5.71963e-55	8.16877e-51	0.38	0.716										2	Npr1	-0.416559	4.51851e-66	6.45334e-62	0.182	0.574		3	Tnfsf8	-0.256262	0.00573809	1	0.5	0.362		4	Eef2	-0.288195	2.22335e-05	0.31754	0.878	0.941		5	Add1	0.308958	5.68783e-10	8.12336e-06	0.654	0.493		6	Antxr1
0	Nav1	-0.473462	2.19589e-16	3.13617e-12	0.569	0.689										2	Atf5	-0.416605	2.94392e-13	4.20451e-09	0.605	0.771		3	Uvrag	-0.25659	2.19404e-14	3.13352e-10	0.493	0.575		4	Ttyh2	-0.288348	1.60398e-11	2.2908e-07	0.375	0.508		5	Pak2	0.308245	1.23829e-05	0.176853	0.735	0.615		6	Grasp
0	Atf5	-0.479713	8.65465e-33	1.23606e-28	0.648	0.772										2	Fhl1	-0.421757	1.68656e-33	2.40875e-29	0.129	0.482		3	Mrps18b	-0.25691	8.03436e-57	1.14747e-52	0.305	0.581		4	Cd14	-0.288531	0.000240756	1	0.538	0.624		5	Nin	0.308159	1.91002e-13	2.72789e-09	0.38	0.579		6	Jpt1
0	Smpdl3a	-0.48256	5.65032e-18	8.06979e-14	0.513	0.606										2	Ddx3x	-0.423134	6.83723e-06	0.0976493	0.55	0.671		3	Slc7a7	-0.257017	2.94345e-80	4.20383e-76	0.155	0.48		4	Trim2	-0.289438	0.00948732	1	0.397	0.476		5	Kirrel	0.307951	3.15967e-09	4.51264e-05	0.614	0.48		6	Klf7
0	Nox4	-0.48295	3.01271e-21	4.30276e-17	0.409	0.516										2	Trip10	-0.423568	1.11309e-19	1.58972e-15	0.574	0.759		3	Ndufa11	-0.257323	6.58008e-12	9.39767e-08	0.564	0.727		4	Rps20	-0.290355	2.07545e-12	2.96416e-08	0.973	0.986		5	Shc2	0.30795	7.7939e-31	1.11312e-26	0.639	0.505		6	Lama4
0	Bmper	-0.486343	3.22025e-77	4.59917e-73	0.308	0.576										2	Adamts12	-0.42436	0.00137111	1	0.284	0.412		3	Gamt	-0.257531	3.63107e-55	5.1859e-51	0.229	0.481		4	Chd6	-0.290844	2.10655e-17	3.00857e-13	0.435	0.657		5	Igf1r	0.307905	2.2467e-08	0.000320874	0.772	0.633		6	Rarg
0	Vim	-0.488534	4.30693e-25	6.15116e-21	0.913	0.95										2	Ctsh	-0.424544	3.40102e-05	0.485734	0.461	0.594		3	Gadd45g	-0.258496	3.24084e-08	0.000462857	0.41	0.509		4	Rpl34	-0.291035	8.30955e-10	1.18677e-05	0.965	0.976		5	Xpo7	0.307617	1.47261e-24	2.10318e-20	0.608	0.404		6	Tacc1
0	Qpct	-0.489441	3.46135e-38	4.94349e-34	0.144	0.424										2	Fgf10	-0.424675	7.19157e-09	0.00010271	0.075	0.365		3	C1qbp	-0.258951	2.79507e-07	0.00399192	0.65	0.697		4	Flrt3	-0.291277	2.2157e-05	0.316446	0.215	0.353		5	Ncoa2	0.307406	1.24601e-35	1.77955e-31	0.651	0.397		6	Cd302
0	Lgmn	-0.49231	1.27002e-37	1.81385e-33	0.379	0.577										2	Fnip1	-0.426086	4.67593e-26	6.67817e-22	0.446	0.64		3	Tshz2	-0.259807	0.00444587	1	0.781	0.792		4	Casp4	-0.291323	1.62803e-12	2.32515e-08	0.44	0.633		5	Il13ra1	0.307398	0.00219421	1	0.401	0.501		6	Mpp6
0	Tmem140	-0.492753	8.2171e-27	1.17357e-22	0.514	0.644										2	Ctsb	-0.426107	0.000617357	1	0.953	0.941		3	Rap1a	-0.259923	3.61288e-12	5.15992e-08	0.581	0.726		4	Shoc2	-0.292661	5.08085e-15	7.25648e-11	0.397	0.596		5	Camk2d	0.307379	5.07651e-10	7.25027e-06	0.833	0.638		6	Med13
0	Col4a1	-0.494326	1.15678e-08	0.000165211	0.907	0.949										2	Angptl1	-0.427352	1.40052e-33	2.00023e-29	0.206	0.514		3	Sept7	-0.261124	1.94122e-06	0.0277245	0.719	0.832		4	Lama5	-0.293264	3.60907e-23	5.15447e-19	0.443	0.612		5	Txn1	0.307102	1.66071e-06	0.0237183	0.923	0.895		6	Tmem158
0	Emilin2	-0.495285	2.62823e-70	3.75364e-66	0.216	0.573										2	Dcbld2	-0.427678	3.12383e-21	4.46145e-17	0.266	0.513		3	Tmem51	-0.261331	5.7956e-78	8.27728e-74	0.217	0.529		4	Rpl18	-0.293761	1.7104e-09	2.4428e-05	0.97	0.977		5	Csprs	0.307075	0.00089945	1	0.231	0.172		6	Gstm1
0	Abca8b	-0.496263	1.94306e-17	2.77508e-13	0.44	0.538										2	Tnrc6c	-0.428356	9.08457e-10	1.29746e-05	0.639	0.789		3	Chl1	-0.261598	0.000837698	1	0.605	0.398		4	Taf7	-0.294831	1.60074e-18	2.28618e-14	0.451	0.666		5	Hoxa7	0.306995	0.0065298	1	0.67	0.608		6	Fxyd6
0	Add3	-0.497962	1.62108e-23	2.31522e-19	0.533	0.73										2	Sulf2	-0.428555	8.17836e-40	1.16803e-35	0.244	0.564		3	Clip4	-0.261643	6.07014e-24	8.66937e-20	0.462	0.531		4	Zmynd8	-0.296532	1.14897e-15	1.64096e-11	0.332	0.552		5	Bak1	0.30628	3.6406e-23	5.1995e-19	0.67	0.503		6	Cygb
0	Sh3bgrl3	-0.500851	2.87622e-08	0.000410782	0.636	0.675										2	Thy1	-0.42879	0.000739611	1	0.222	0.395		3	Exoc3l4	-0.26188	2.8331e-21	4.04623e-17	0.29	0.369		4	Fam13b	-0.29681	2.2408e-10	3.20032e-06	0.481	0.601		5	Serf2	0.305303	5.55919e-11	7.93964e-07	0.932	0.933		6	Prrg3
0	Sash1	-0.501681	2.7967e-38	3.99425e-34	0.47	0.753										2	Arrdc3	-0.428994	4.99238e-16	7.13012e-12	0.226	0.489		3	Cd248	-0.261895	4.16157e-23	5.94355e-19	0.821	0.506		4	Pabpn1	-0.298539	8.32029e-05	1	0.685	0.794		5	Tor1aip1	0.30527	0.000177703	1	0.747	0.652		6	Tiparp
0	Plac8	-0.502645	8.44511e-08	0.00120613	0.681	0.729										2	Myadm	-0.430849	0.000722366	1	0.499	0.59		3	Uqcrh	-0.262065	1.15049e-07	0.00164313	0.821	0.853		4	Shisa3	-0.29993	1.57959e-07	0.00225597	0.315	0.469		5	Msl1	0.305205	5.48832e-14	7.83842e-10	0.75	0.625		6	Mia3
0	Csrp2	-0.50363	0.000105199	1	0.454	0.51										2	Add3	-0.43138	0.000481542	1	0.63	0.698		3	Snrpg	-0.263788	1.22112e-09	1.744e-05	0.798	0.876		4	Lag3	-0.300804	4.71459e-22	6.73337e-18	0.348	0.524		5	Tnrc6a	0.305105	8.03747e-13	1.14791e-08	0.821	0.665		6	Glg1
0	Cav1	-0.503754	9.52732e-22	1.36069e-17	0.5	0.601										2	Tubb6	-0.432989	2.33819e-37	3.3394e-33	0.539	0.778		3	1200007C13Rik	-0.264351	7.0496e-14	1.00682e-09	0.51	0.592		4	Tmem173	-0.301726	0.000702405	1	0.345	0.446		5	Anxa4	0.304904	2.8131e-05	0.401767	0.528	0.427		6	Spock2
0	Gask1b	-0.506253	1.46213e-34	2.08821e-30	0.484	0.656										2	Adprh	-0.43335	0.000155477	1	0.572	0.668		3	mt-Co2	-0.264434	2.55898e-05	0.365473	0.995	0.996		4	Rpl18a	-0.302546	1.93612e-10	2.76516e-06	0.965	0.972		5	Sfrp1	0.304544	4.49808e-37	6.42416e-33	0.722	0.454		6	Klhl24
0	Ms4a4d	-0.508816	5.31315e-25	7.58825e-21	0.716	0.862										2	Enc1	-0.433631	1.39025e-23	1.98555e-19	0.448	0.627		3	Lurap1l	-0.264992	7.27966e-16	1.03968e-11	0.474	0.531		4	mt-Atp6	-0.303013	3.62143e-12	5.17212e-08	0.995	0.998		5	Rasgef1a	0.304513	1.5457e-30	2.20757e-26	0.571	0.401		6	Grina
0	Zfp385a	-0.509854	8.78129e-23	1.25414e-18	0.479	0.59										2	Sqstm1	-0.43755	1.08271e-06	0.0154632	0.738	0.825		3	Cyld	-0.265212	1.64003e-29	2.34229e-25	0.317	0.504		4	Tnfsf11	-0.304667	4.29517e-11	6.13436e-07	0.155	0.361		5	Larp4b	0.30438	6.436e-08	0.00091919	0.54	0.45		6	Cited2
0	Ar	-0.513758	3.39707e-12	4.85169e-08	0.412	0.574										2	Tmem140	-0.438116	2.08173e-15	2.97313e-11	0.459	0.645		3	Mpp6	-0.265329	5.12734e-06	0.0732287	0.757	0.585		4	Map3k14	-0.304997	3.47103e-19	4.95733e-15	0.389	0.561		5	Ubr5	0.304324	1.45692e-11	2.08078e-07	0.583	0.415		6	Zbtb7a
0	Gja1	-0.513776	7.25692e-30	1.03643e-25	0.314	0.497										2	Fgf18	-0.43884	1.43746e-69	2.05298e-65	0.277	0.648		3	Tnxb	-0.265946	6.05178e-21	8.64315e-17	0.933	0.614		4	Bcl3	-0.305368	1.01417e-06	0.0144843	0.405	0.521		5	Nhlrc2	0.302902	9.42707e-11	1.34637e-06	0.614	0.539		6	Fgf18
0	Crispld2	-0.515954	2.79997e-09	3.99891e-05	0.631	0.716										2	Ppl	-0.439019	1.27124e-48	1.81559e-44	0.217	0.576		3	Ppp4r2	-0.265977	1.17564e-08	0.000167905	0.812	0.802		4	H2-Eb1	-0.306932	7.00665e-06	0.100069	0.122	0.309		5	Lats2	0.302775	2.36799e-11	3.38197e-07	0.676	0.513		6	Dcbld2
0	Ltbp4	-0.518237	1.54519e-18	2.20684e-14	0.661	0.756										2	Lamp2	-0.439551	3.96885e-06	0.0566832	0.761	0.84		3	Mrpl13	-0.266151	1.50164e-34	2.14465e-30	0.336	0.583		4	Suclg2	-0.307024	1.0906e-15	1.5576e-11	0.22	0.46		5	Sfxn3	0.302696	6.08682e-24	8.6932e-20	0.725	0.567		6	Cyp2f2
0	Txnip	-0.520449	1.20686e-10	1.72363e-06	0.904	0.948										2	Gm26917	-0.442121	7.32678e-09	0.000104641	0.65	0.762		3	Rpl7a	-0.266355	2.27523e-05	0.324949	0.952	0.952		4	Pim3	-0.309378	3.487e-11	4.98014e-07	0.595	0.683		5	Mbp	0.301817	6.93096e-31	9.8988e-27	0.608	0.398		6	Ppl
0	Psap	-0.520632	6.19199e-31	8.8434e-27	0.893	0.954										2	Nox4	-0.44263	3.54231e-30	5.05912e-26	0.266	0.534		3	Plxnb2	-0.266771	0.000756947	1	0.61	0.598		4	Actn1	-0.309658	1.41344e-05	0.201867	0.399	0.547		5	Asap1	0.300414	1.00296e-11	1.43243e-07	0.747	0.581		6	Fhl1
0	Lox	-0.521444	1.00224e-27	1.43139e-23	0.243	0.461										2	Tubb2a	-0.442764	1.28436e-16	1.83432e-12	0.479	0.693		3	Mllt10	-0.266846	1.07868e-54	1.54057e-50	0.36	0.643		4	Ubc	-0.309694	0.00385884	1	0.943	0.964		5	Crtc3	0.300134	9.56726e-14	1.3664e-09	0.762	0.634		6	Adamts12
0	Capg	-0.521864	1.76658e-12	2.52303e-08	0.519	0.583										2	Fosl2	-0.44414	8.47624e-11	1.21058e-06	0.366	0.569		3	Dtymk	-0.26958	7.91455e-30	1.13036e-25	0.329	0.554		4	Apol11b	-0.310438	0.0010315	1	0.272	0.23		5	Slmap	0.300013	5.76568e-16	8.23455e-12	0.63	0.49		6	Mafb
0	Lvrn	-0.522348	1.45062e-60	2.07178e-56	0.424	0.598										2	Zfp36	-0.444504	3.02736e-06	0.0432368	0.88	0.935		3	Pcgf5	-0.269732	7.28196e-26	1.04001e-21	0.433	0.603		4	Etnk1	-0.31087	5.22579e-05	0.746348	0.519	0.617		5	Dusp22	0.299985	6.70978e-12	9.58291e-08	0.497	0.34		6	Rhoq
0	Lrp1	-0.530762	2.96336e-20	4.23227e-16	0.694	0.857										2	Adam33	-0.445292	2.59496e-11	3.70612e-07	0.404	0.546		3	Rpl15	-0.269752	1.33975e-08	0.000191342	0.962	0.955		4	Pbx3	-0.311111	1.75744e-11	2.50997e-07	0.318	0.461		5	Ppp6r2	0.299933	2.44349e-28	3.4898e-24	0.66	0.515		6	Fmo1
0	Fgfr1	-0.532885	8.77181e-30	1.25279e-25	0.596	0.767										2	Ifi30	-0.447156	6.92787e-12	9.89438e-08	0.437	0.613		3	Etnk1	-0.269815	4.68755e-09	6.69477e-05	0.557	0.613		4	Eif4a1	-0.311138	0.00238064	1	0.921	0.944		5	Gpatch8	0.299716	3.32794e-14	4.75296e-10	0.753	0.567		6	Slc43a1
0	B4galt1	-0.539011	2.29299e-60	3.27485e-56	0.453	0.745										2	Rhoq	-0.447527	1.33287e-21	1.9036e-17	0.353	0.598		3	Flt3l	-0.270063	4.01881e-22	5.73967e-18	0.326	0.502		4	Tmbim6	-0.311447	0.00128568	1	0.842	0.868		5	Arhgef28	0.299635	5.56646e-13	7.95002e-09	0.491	0.35		6	Sfrp1
0	Hspg2	-0.541217	3.64468e-15	5.20533e-11	0.607	0.72										2	Anxa5	-0.447743	0.00138556	1	0.902	0.877		3	Efhd2	-0.270315	1.54437e-28	2.20567e-24	0.386	0.581		4	Bok	-0.312306	0.0012182	1	0.416	0.517		5	Atrx	0.299059	0.00913882	1	0.873	0.774		6	Ntn4
0	Islr	-0.541476	9.75442e-13	1.39313e-08	0.472	0.593										2	Ier2	-0.448941	3.25531e-06	0.0464923	0.925	0.949		3	4933421O10Rik	-0.270937	1.44556e-22	2.06454e-18	0.369	0.503		4	Prrc2c	-0.313187	8.28641e-06	0.118347	0.739	0.838		5	Erlin1	0.298716	2.5105e-41	3.58549e-37	0.667	0.489		6	Angptl1
0	Tppp3	-0.542122	4.17555e-15	5.96352e-11	0.584	0.664										2	Cdc42se1	-0.449756	7.84837e-36	1.1209e-31	0.45	0.732		3	Vim	-0.271368	8.13786e-08	0.00116225	0.898	0.95		4	H2-Aa	-0.314295	0.00447928	1	0.144	0.3		5	Arid1a	0.2984	9.70023e-18	1.38539e-13	0.731	0.568		6	Mrc2
0	Ddah2	-0.544326	1.11058e-24	1.58613e-20	0.495	0.667										2	Tmem119	-0.451151	3.59346e-43	5.13219e-39	0.452	0.703		3	Pid1	-0.271841	0.00733192	1	0.671	0.516		4	Dleu2	-0.314717	0.00216459	1	0.438	0.515		5	Ybx1	0.298067	2.25817e-06	0.0322512	0.932	0.934		6	Foxo1
0	Itgbl1	-0.545181	1.28909e-33	1.84108e-29	0.437	0.566										2	Fndc3b	-0.453523	7.04361e-09	0.000100597	0.57	0.724		3	Ndufc1	-0.27202	4.12584e-07	0.00589253	0.607	0.675		4	Vmp1	-0.315191	0.000209963	1	0.617	0.71		5	Flii	0.29786	1.71944e-29	2.4557e-25	0.691	0.441		6	Crebrf
0	Olfml2b	-0.550245	2.22683e-64	3.18036e-60	0.36	0.667										2	Cd55	-0.454177	9.68154e-05	1	0.397	0.366		3	Rpl12	-0.27211	3.53463e-08	0.000504816	0.948	0.945		4	Aplp2	-0.316193	3.07653e-08	0.00043939	0.562	0.733		5	Rprd2	0.297291	2.22379e-18	3.17602e-14	0.679	0.532		6	Myadm
0	Shisa5	-0.557421	2.30832e-28	3.29675e-24	0.711	0.842										2	Sfrp1	-0.454184	3.85963e-10	5.51232e-06	0.31	0.514		3	Ehd1	-0.272246	0.00622238	1	0.771	0.674		4	Atpif1	-0.316247	8.01721e-07	0.0114502	0.543	0.701		5	Kras	0.297156	2.78087e-10	3.97164e-06	0.701	0.548		6	Rin2
0	Spry1	-0.558084	0.000635736	1	0.653	0.678										2	Aldoa	-0.45519	1.95259e-09	2.78869e-05	0.805	0.888		3	Mrps21	-0.273848	4.99023e-11	7.12705e-07	0.512	0.63		4	Hadha	-0.316522	1.88092e-20	2.68633e-16	0.389	0.644		5	Pik3ip1	0.297029	5.51486e-21	7.87633e-17	0.657	0.441		6	Fnip1
0	Hspb8	-0.559278	9.00366e-39	1.2859e-34	0.418	0.555										2	Opcml	-0.455671	4.38165e-08	0.000625788	0.1	0.34		3	Cnn2	-0.273907	2.41376e-43	3.44733e-39	0.217	0.429		4	Arid5b	-0.31659	9.36127e-09	0.000133698	0.438	0.619		5	Abcc1	0.296384	1.65579e-33	2.3648e-29	0.67	0.443		6	Zfhx3
0	Ntn1	-0.560434	1.28487e-11	1.83506e-07	0.38	0.473										2	Tmeff2	-0.455931	3.79336e-22	5.41768e-18	0.437	0.646		3	Akap11	-0.274047	1.29372e-50	1.84768e-46	0.286	0.578		4	Pkdcc	-0.317064	1.11326e-06	0.0158996	0.698	0.801		5	Stim1	0.296346	1.70349e-12	2.43293e-08	0.719	0.583		6	Calm2
0	Myoc	-0.564943	7.9101e-27	1.12972e-22	0.194	0.42										2	Mndal	-0.456774	0.00030299	1	0.477	0.603		3	Ccbe1	-0.274488	2.66561e-29	3.80703e-25	0.4	0.521		4	Rbm26	-0.317958	4.64591e-15	6.63529e-11	0.427	0.628		5	Insig2	0.295881	2.85269e-05	0.407421	0.46	0.59		6	Scpep1
0	Tgfbr3	-0.568278	3.3081e-15	4.72463e-11	0.555	0.694										2	Ppp1r2	-0.459501	0.00246737	1	0.585	0.652		3	Opcml	-0.274634	5.49337e-10	7.84563e-06	0.21	0.319		4	Srsf5	-0.318643	3.80503e-08	0.000543434	0.785	0.903		5	Alg10b	0.295304	1.03669e-58	1.4806e-54	0.685	0.367		6	Map1lc3b
0	Rbp4	-0.572043	1.39858e-25	1.99745e-21	0.596	0.661										2	Mpp6	-0.460576	8.62272e-50	1.2315e-45	0.35	0.656		3	Nsa2	-0.2755	0.00107572	1	0.781	0.783		4	Psen2	-0.320012	2.34167e-14	3.34437e-10	0.481	0.636		5	Unkl	0.295075	2.8088e-46	4.01153e-42	0.593	0.328		6	Smad4
0	Sbsn	-0.574419	0.00109305	1	0.284	0.36										2	Dlc1	-0.460936	1.0168e-06	0.014522	0.663	0.781		3	Txn1	-0.27594	1.12813e-05	0.16112	0.888	0.899		4	Tpt1	-0.320872	9.98444e-11	1.42598e-06	0.984	0.992		5	Mcl1	0.294954	1.31312e-05	0.187539	0.926	0.844		6	Npr1
0	Aspn	-0.575853	1.97262e-10	2.8173e-06	0.544	0.595										2	Dnaja1	-0.461225	9.7672e-07	0.0139495	0.898	0.947		3	Plce1	-0.277276	1.26961e-06	0.0181326	0.707	0.478		4	Edf1	-0.321005	1.63371e-05	0.233327	0.845	0.903		5	Strn3	0.293948	3.83989e-10	5.48413e-06	0.762	0.684		6	Adh1
0	Pdlim2	-0.576221	1.26884e-24	1.81216e-20	0.513	0.67										2	P4ha1	-0.461685	2.43659e-10	3.47993e-06	0.701	0.806		3	Tnip1	-0.277521	3.11514e-27	4.44905e-23	0.386	0.54		4	Flt3l	-0.321065	4.9787e-05	0.711058	0.37	0.492		5	Rapgef3	0.293475	6.40763e-14	9.15137e-10	0.568	0.46		6	Adamts2
0	Klf3	-0.579146	3.87946e-29	5.54065e-25	0.549	0.721										2	Xbp1	-0.464587	1.41531e-07	0.00202135	0.856	0.911		3	Tomm7	-0.278061	3.74434e-06	0.0534767	0.774	0.828		4	Rpl14	-0.321421	1.76575e-07	0.00252185	0.883	0.958		5	Itgb3	0.293271	2.03495e-25	2.90631e-21	0.568	0.381		6	Fosl2
0	Jpt1	-0.585501	1.63056e-43	2.32876e-39	0.382	0.656										2	Epha3	-0.4646	1.15593e-19	1.6509e-15	0.217	0.483		3	Anp32b	-0.278103	5.34737e-05	0.763711	0.802	0.774		4	Rpl27	-0.322523	1.5224e-07	0.00217429	0.935	0.957		5	Rps29	0.293196	2.52351e-20	3.60408e-16	0.985	0.991		6	Fam129a
0	Maf	-0.588927	2.44571e-10	3.49297e-06	0.338	0.474										2	Sfrp4	-0.467936	6.4958e-30	9.2773e-26	0.233	0.505		3	Plec	-0.279281	3.93929e-20	5.62609e-16	0.543	0.681		4	Vcan	-0.323176	2.2463e-06	0.0320816	0.63	0.522		5	Ehd1	0.292503	6.05755e-07	0.00865139	0.781	0.677		6	Kat2b
0	Tubb2a	-0.589761	1.5478e-60	2.21057e-56	0.479	0.709										2	Frmd6	-0.470228	2.16451e-07	0.00309135	0.439	0.598		3	Rps27l	-0.27955	9.19169e-08	0.00131276	0.817	0.879		4	Rps14	-0.324314	1.87078e-08	0.000267185	0.965	0.978		5	Sod1	0.2925	1.23291e-11	1.76085e-07	0.614	0.418		6	Prrx1
0	Hexa	-0.592432	1.41265e-38	2.01755e-34	0.606	0.764										2	Aldh1a1	-0.470427	1.59061e-17	2.27171e-13	0.572	0.742		3	Prelid1	-0.280239	7.76316e-18	1.10873e-13	0.612	0.734		4	Otulin	-0.324493	2.98005e-10	4.2561e-06	0.34	0.502		5	Fxyd1	0.292285	2.52512e-10	3.60637e-06	0.852	0.725		6	Nupr1
0	Ang	-0.594382	4.78067e-34	6.82775e-30	0.601	0.734										2	Mbnl1	-0.472624	4.34072e-05	0.619942	0.698	0.749		3	Cox7c	-0.280696	2.7425e-07	0.00391683	0.814	0.88		4	Fubp1	-0.324739	0.000856462	1	0.655	0.734		5	Dtx2	0.291909	1.94382e-32	2.77616e-28	0.667	0.491		6	Gabra3
0	Cadm3	-0.598243	5.3308e-56	7.61345e-52	0.445	0.618										2	Il6st	-0.473315	0.000680851	1	0.652	0.719		3	Scara5	-0.281428	1.6686e-07	0.00238309	0.898	0.655		4	Pdlim4	-0.325259	8.06103e-07	0.0115128	0.527	0.652		5	Pbx1	0.291858	5.6748e-05	0.810475	0.818	0.734		6	Sh3d19
0	Ifi211	-0.606838	6.32976e-29	9.04017e-25	0.226	0.491										2	Sparc	-0.473739	2.75644e-05	0.393675	0.996	0.982		3	Rnaset2b	-0.281495	6.14848e-11	8.78125e-07	0.348	0.375		4	Eef1d	-0.3259	2.96207e-06	0.0423043	0.783	0.889		5	Kank1	0.291401	0.000475854	1	0.25	0.299		6	Ddx5
0	Pltp	-0.607225	1.48435e-19	2.11994e-15	0.705	0.806										2	Bmper	-0.476344	1.29174e-57	1.84487e-53	0.182	0.579		3	Zmiz1	-0.281644	7.42261e-05	1	0.633	0.629		4	Gpsm3	-0.326734	2.9377e-17	4.19562e-13	0.486	0.676		5	Rps26	0.291149	4.0927e-14	5.84519e-10	0.954	0.978		6	Map1lc3a
0	Ifi30	-0.6074	2.14908e-16	3.06932e-12	0.522	0.603										2	Gbp2	-0.478744	0.000949969	1	0.246	0.408		3	Arpc2	-0.281714	2.30341e-08	0.000328972	0.664	0.793		4	Filip1l	-0.32698	0.00196781	1	0.41	0.52		5	Plp2	0.291116	5.25562e-14	7.50607e-10	0.651	0.499		6	Sfrp4
0	Tcf4	-0.61258	1.57573e-31	2.25045e-27	0.431	0.694										2	Scd1	-0.481609	3.58795e-09	5.12431e-05	0.293	0.468		3	Sik1	-0.282399	2.76667e-06	0.0395136	0.669	0.678		4	Lxn	-0.327188	3.51713e-11	5.02316e-07	0.236	0.425		5	Ifi27	0.291039	2.75636e-10	3.93664e-06	0.864	0.651		6	Palm
0	Plin2	-0.61262	1.32187e-20	1.88789e-16	0.648	0.761										2	Por	-0.485935	5.99477e-33	8.56174e-29	0.466	0.716		3	Atp5j2	-0.282928	2.79101e-07	0.00398612	0.755	0.842		4	Tnfaip6	-0.327254	0.00842221	1	0.465	0.544		5	Ide	0.290914	1.58594e-16	2.26504e-12	0.725	0.57		6	Rb1cc1
0	Vit	-0.612684	1.00204e-29	1.43111e-25	0.552	0.667										2	Zfhx4	-0.486323	5.21849e-11	7.45305e-07	0.532	0.719		3	Cebpz	-0.283851	4.48797e-32	6.40972e-28	0.376	0.599		4	Lima1	-0.328846	3.61171e-06	0.0515824	0.745	0.834		5	Peli2	0.290619	2.27734e-24	3.25249e-20	0.648	0.444		6	Cav1
0	Egfr	-0.617217	3.51003e-48	5.01302e-44	0.432	0.717										2	Zfp385a	-0.487108	1.81964e-44	2.5988e-40	0.297	0.615		3	Akr1c13	-0.284397	4.27699e-06	0.061084	0.586	0.52		4	Spty2d1	-0.328975	3.102e-09	4.43027e-05	0.462	0.62		5	Clcn5	0.290239	0.00430704	1	0.469	0.431		6	Zfp385a
0	Tsc22d3	-0.620628	2.59152e-37	3.7012e-33	0.716	0.834										2	Fgf7	-0.487436	7.50806e-31	1.0723e-26	0.271	0.601		3	Rps26	-0.284599	2.15198e-10	3.07345e-06	0.99	0.973		4	Rpl32	-0.329008	8.4792e-11	1.211e-06	0.97	0.976		5	Rps11	0.290043	4.50126e-18	6.4287e-14	0.948	0.974		6	Ankrd12
0	Fbln7	-0.621015	4.81843e-44	6.88168e-40	0.396	0.586										2	Zmiz1	-0.493053	4.76471e-08	0.000680496	0.492	0.654		3	Kctd1	-0.284673	1.41627e-09	2.02272e-05	0.383	0.427		4	Pde3a	-0.329355	3.38899e-21	4.84016e-17	0.274	0.512		5	Spopl	0.289916	1.04175e-24	1.48783e-20	0.583	0.352		6	C7
0	Serpinh1	-0.621516	2.00377e-32	2.86179e-28	0.954	0.993										2	Jpt1	-0.496378	2.57658e-06	0.0367987	0.488	0.617		3	Zyx	-0.285367	0.00772662	1	0.633	0.583		4	Ptpn1	-0.329495	7.71391e-10	1.1017e-05	0.573	0.702		5	Plekhm2	0.289582	3.33172e-28	4.75836e-24	0.707	0.56		6	Por
0	Anxa5	-0.62235	8.39656e-24	1.1992e-19	0.831	0.895										2	Thbs3	-0.496757	8.46253e-12	1.20862e-07	0.384	0.572		3	Tecr	-0.285955	5.83051e-23	8.32713e-19	0.407	0.623		4	Tap1	-0.329643	9.67074e-07	0.0138118	0.242	0.395		5	Uba6	0.289215	1.85692e-28	2.65206e-24	0.685	0.457		6	Fyn
0	Fbn1	-0.62741	1.22685e-19	1.75219e-15	0.374	0.598										2	Btg1	-0.496808	0.00997905	1	0.767	0.766		3	Tmem258	-0.285964	8.37665e-10	1.19635e-05	0.714	0.832		4	Mrpl52	-0.329792	1.10243e-06	0.0157449	0.707	0.842		5	Ms4a4d	0.289109	7.04464e-06	0.100612	0.907	0.821		6	Olfml3
0	Timp1	-0.632934	2.67852e-38	3.82547e-34	0.697	0.819										2	Lvrn	-0.499656	6.58457e-62	9.40408e-58	0.239	0.618		3	Pde4b	-0.286391	2.86389e-42	4.0902e-38	0.352	0.603		4	Thbs1	-0.329884	2.08157e-13	2.9729e-09	0.31	0.509		5	Fyttd1	0.288859	6.55526e-24	9.36222e-20	0.738	0.552		6	Tapbp
0	Lrrn4cl	-0.635468	3.29912e-36	4.71181e-32	0.487	0.617										2	Fyn	-0.508508	7.53293e-08	0.00107585	0.335	0.479		3	mt-Nd2	-0.286462	1.9965e-05	0.28514	0.957	0.971		4	Fam133b	-0.330675	6.54198e-09	9.34326e-05	0.473	0.626		5	Ehmt2	0.288005	8.0462e-06	0.114916	0.642	0.525		6	Lvrn
0	Camk2n1	-0.638002	1.15232e-06	0.0164575	0.603	0.648										2	Itgbl1	-0.510011	3.05957e-43	4.36968e-39	0.299	0.581		3	Fkbp5	-0.286574	1.9988e-18	2.85469e-14	0.545	0.662		4	Ripply3	-0.330857	6.37305e-10	9.10199e-06	0.315	0.458		5	Cdr2l	0.28781	0.00118828	1	0.5	0.432		6	Rere
0	Mfge8	-0.638972	0.000807008	1	0.853	0.895										2	B4galt1	-0.510041	1.77232e-17	2.53123e-13	0.501	0.715		3	Camk2d	-0.28699	5.50446e-17	7.86147e-13	0.49	0.687		4	Nckap5	-0.33304	8.25653e-18	1.1792e-13	0.342	0.537		5	Lrrc8c	0.287766	2.81947e-08	0.000402677	0.429	0.318		6	Ctsl
0	Ybx3	-0.639571	6.15819e-39	8.79513e-35	0.751	0.878										2	Tshz2	-0.511676	7.86691e-09	0.000112355	0.703	0.806		3	Clic4	-0.287309	5.23537e-07	0.00747715	0.595	0.65		4	Hnrnpa1	-0.333473	7.91235e-05	1	0.769	0.813		5	Pcbp2	0.287755	3.71806e-05	0.531014	0.87	0.821		6	Zmiz1
0	Ppp1r2	-0.641665	5.14228e-17	7.34421e-13	0.532	0.672										2	Il6	-0.513563	1.99734e-12	2.8526e-08	0.193	0.422		3	Myc	-0.287362	8.80353e-05	1	0.576	0.608		4	Sntb2	-0.333705	5.61794e-05	0.802354	0.688	0.752		5	Fam53a	0.287715	1.44826e-23	2.06841e-19	0.713	0.606		6	Sulf2
0	Prr13	-0.646172	8.89459e-45	1.27033e-40	0.543	0.753										2	Olfml3	-0.51711	3.18314e-06	0.0454616	0.574	0.716		3	Calm3	-0.287408	1.17366e-18	1.67621e-14	0.512	0.722		4	Pgf	-0.334693	6.74953e-28	9.63969e-24	0.296	0.545		5	Tgfb2	0.287612	8.01016e-22	1.14401e-17	0.225	0.447		6	Nsd3
0	Flrt2	-0.647131	8.05285e-16	1.15011e-11	0.257	0.434										2	Egr2	-0.518155	1.4832e-36	2.1183e-32	0.421	0.671		3	Cops6	-0.289443	5.14324e-39	7.34557e-35	0.398	0.659		4	Susd6	-0.334917	4.42925e-05	0.632586	0.655	0.734		5	Rnf213	0.287488	3.58556e-11	5.1209e-07	0.5	0.312		6	Cebpd
0	Igf1	-0.649182	1.99762e-22	2.853e-18	0.505	0.725										2	Chrdl1	-0.518655	8.02765e-10	1.14651e-05	0.466	0.679		3	Tmsb4x	-0.29043	0.000108526	1	0.969	0.962		4	Rplp1	-0.335157	1.83202e-14	2.61649e-10	0.976	0.992		5	Tollip	0.287225	2.14672e-16	3.06595e-12	0.633	0.509		6	Adam33
0	Fbln5	-0.669409	2.06102e-27	2.94356e-23	0.39	0.569										2	Rhou	-0.518858	7.19424e-08	0.00102748	0.233	0.44		3	Atp5g1	-0.292734	1.29814e-09	1.854e-05	0.745	0.849		4	Prpf38b	-0.335511	1.80622e-09	2.57964e-05	0.66	0.793		5	Plgrkt	0.287118	1.17484e-28	1.6779e-24	0.691	0.415		6	Cdkn1a
0	Pdpn	-0.670418	1.9569e-30	2.79484e-26	0.508	0.698										2	Ntn1	-0.519283	6.42448e-17	9.17544e-13	0.244	0.491		3	Cct2	-0.292977	9.69626e-11	1.38482e-06	0.614	0.703		4	Foxf1	-0.339407	3.97939e-14	5.68336e-10	0.552	0.645		5	Adgra2	0.287047	2.09515e-19	2.9923e-15	0.586	0.377		6	Spon2
0	Selenop	-0.670911	6.87927e-20	9.82497e-16	0.902	0.962										2	Kcnq1ot1	-0.522029	0.00256682	1	0.594	0.679		3	Ddx21	-0.293021	8.8364e-12	1.26202e-07	0.64	0.715		4	Cited2	-0.339632	0.00515166	1	0.359	0.472		5	Cand1	0.286789	7.31e-30	1.04401e-25	0.704	0.519		6	Cyp1b1
0	Adm	-0.671236	6.48696e-31	9.26468e-27	0.338	0.545										2	Ang	-0.523492	7.75067e-18	1.10695e-13	0.557	0.732		3	Tuba1c	-0.293105	0.00162984	1	0.74	0.606		4	Zfp36l1	-0.339654	3.74198e-08	0.000534429	0.948	0.967		5	Efcc1	0.285527	7.56421e-18	1.08032e-13	0.556	0.455		6	Wnk1
0	Il6st	-0.681846	4.87196e-43	6.95813e-39	0.487	0.769										2	Nsg1	-0.525724	2.52758e-07	0.0036099	0.537	0.66		3	Grcc10	-0.293891	2.51184e-11	3.58741e-07	0.59	0.734		4	Snhg8	-0.340479	0.00216875	1	0.668	0.73		5	G3bp2	0.285473	1.72654e-13	2.46584e-09	0.728	0.567		6	Tmem140
0	Sod3	-0.682939	1.46626e-24	2.09412e-20	0.711	0.826										2	Myoc	-0.525843	3.19637e-17	4.56506e-13	0.151	0.412		3	Ace	-0.294405	6.80956e-11	9.72541e-07	0.721	0.498		4	Llph	-0.341598	1.0962e-21	1.5656e-17	0.399	0.657		5	Cep85l	0.284735	0.00114701	1	0.42	0.353		6	Resf1
0	Cpe	-0.684714	5.0589e-19	7.22513e-15	0.45	0.527										2	Sfrp2	-0.529867	2.9677e-09	4.23848e-05	0.384	0.591		3	Cfh	-0.294439	0.00202999	1	0.717	0.772		4	Nfe2l1	-0.341968	3.06444e-06	0.0437663	0.601	0.703		5	Gbp7	0.284726	3.74612e-05	0.53502	0.478	0.377		6	Fkbp7
0	Prelp	-0.688387	2.78289e-26	3.97453e-22	0.68	0.778										2	Fam102b	-0.531773	1.90814e-13	2.7252e-09	0.424	0.62		3	Ccdc88a	-0.294496	2.00697e-17	2.86636e-13	0.481	0.624		4	Rbm39	-0.342222	9.689e-09	0.000138378	0.927	0.969		5	Stxbp6	0.284535	6.0604e-06	0.0865547	0.333	0.453		6	Smpdl3a
0	Ctsk	-0.689	2.17158e-26	3.10145e-22	0.476	0.664										2	Slc43a3	-0.539252	7.50192e-07	0.0107142	0.854	0.916		3	Ctsl	-0.295005	1.10666e-05	0.158053	0.943	0.971		4	Vamp5	-0.34425	3.16346e-08	0.000451806	0.416	0.585		5	Filip1l	0.284142	5.21792e-14	7.45224e-10	0.731	0.479		6	Laptm4a
0	Tmsb4x	-0.692476	1.48934e-48	2.12707e-44	0.935	0.97										2	Lamb1	-0.543017	1.99466e-08	0.000284878	0.523	0.667		3	Gm10076	-0.295096	3.8107e-12	5.44245e-08	0.943	0.923		4	Iah1	-0.344606	1.09522e-08	0.00015642	0.62	0.76		5	Dctn3	0.283176	1.22627e-05	0.175137	0.75	0.675		6	Pttg1ip
0	Mrgprg	-0.69293	0.0011927	1	0.385	0.297										2	Cadm3	-0.552069	7.81196e-38	1.1157e-33	0.355	0.621		3	Myh9	-0.295188	1.12574e-12	1.60778e-08	0.555	0.732		4	Ngfr	-0.344842	4.95009e-07	0.00706971	0.416	0.491		5	Etfa	0.283092	7.68004e-06	0.109686	0.744	0.636		6	Ifi27l2a
0	Fst	-0.695714	1.5535e-26	2.21871e-22	0.451	0.629										2	Sult5a1	-0.552387	2.19311e-26	3.1322e-22	0.282	0.564		3	Deptor	-0.295295	2.2625e-16	3.23131e-12	0.452	0.589		4	Rem1	-0.345763	4.6025e-17	6.57329e-13	0.576	0.711		5	Tbl1x	0.282928	0.000777104	1	0.713	0.645		6	Ebf1
0	Antxr2	-0.70174	7.68978e-50	1.09825e-45	0.248	0.544										2	Mcl1	-0.554277	3.75451e-08	0.000536219	0.774	0.867		3	Cox6c	-0.295826	9.75014e-07	0.0139251	0.867	0.891		4	Apobec3	-0.346931	1.48142e-11	2.11577e-07	0.375	0.537		5	Rusc2	0.282662	0.00210993	1	0.318	0.366		6	Bmper
0	Sptbn1	-0.703071	5.89575e-43	8.42032e-39	0.593	0.881										2	Gda	-0.555778	3.2599e-10	4.65579e-06	0.193	0.435		3	Ddx18	-0.296315	5.95726e-28	8.50816e-24	0.295	0.504		4	Rpl10	-0.346952	2.03383e-09	2.90472e-05	0.962	0.981		5	Snrpd2	0.282055	9.29461e-06	0.132746	0.858	0.74		6	Ms4a4d
0	Pcolce	-0.706987	4.36058e-32	6.22777e-28	0.762	0.927										2	Abca8b	-0.555857	7.50954e-16	1.07251e-11	0.344	0.548		3	Bok	-0.296385	1.18119e-56	1.68698e-52	0.224	0.551		4	Plaat3	-0.346989	1.49226e-27	2.13125e-23	0.302	0.604		5	Plekha2	0.28148	4.60466e-28	6.57638e-24	0.67	0.438		6	Nfe2l2
0	Gadd45g	-0.718129	2.14153e-10	3.05853e-06	0.379	0.526										2	Neat1	-0.561372	1.46088e-05	0.208643	0.71	0.796		3	Ngfr	-0.296682	5.82922e-34	8.32529e-30	0.367	0.501		4	Itga1	-0.348083	0.0013349	1	0.438	0.534		5	Rps15	0.281411	7.10042e-11	1.01408e-06	0.944	0.926		6	Itgb5
0	Efemp1	-0.719506	0.000339747	1	0.58	0.591										2	Twist1	-0.561668	1.51396e-07	0.00216224	0.364	0.527		3	Rpl8	-0.297513	9.14027e-13	1.30541e-08	0.99	0.975		4	Notch3	-0.348479	8.44855e-15	1.20662e-10	0.348	0.549		5	Rpl35	0.281208	3.55701e-14	5.08012e-10	0.954	0.969		6	Cast
0	Fmo2	-0.720779	2.75392e-14	3.93314e-10	0.62	0.7										2	Atp2a2	-0.563121	1.32351e-17	1.89023e-13	0.541	0.744		3	Kitl	-0.297607	9.82054e-20	1.40257e-15	0.279	0.441		4	Tspan7	-0.34923	4.34833e-15	6.21029e-11	0.44	0.589		5	Spidr	0.280369	5.09085e-22	7.27075e-18	0.63	0.443		6	2410006H16Rik
0	Col5a2	-0.72115	1.65012e-38	2.35671e-34	0.506	0.736										2	Anpep	-0.56328	2.05576e-09	2.93603e-05	0.226	0.44		3	Naa10	-0.299623	1.00983e-44	1.44223e-40	0.41	0.65		4	Ogfrl1	-0.349345	5.78706e-15	8.26508e-11	0.34	0.541		5	Baz1b	0.280232	8.46904e-17	1.20955e-12	0.778	0.643		6	Igfbp4
0	Amotl2	-0.724062	3.03484e-47	4.33436e-43	0.473	0.72										2	Lmna	-0.567277	5.32587e-11	7.6064e-07	0.789	0.895		3	Procr	-0.299672	1.3016e-07	0.00185894	0.764	0.614		4	Bach1	-0.351538	2.03166e-10	2.90162e-06	0.37	0.53		5	Gltp	0.280053	2.70944e-10	3.86963e-06	0.623	0.478		6	Cd55
0	Gm12840	-0.724884	1.23385e-22	1.76219e-18	0.517	0.66										2	Lamb2	-0.568112	7.94167e-11	1.13423e-06	0.554	0.705		3	Pdia4	-0.30016	4.95297e-09	7.07383e-05	0.893	0.881		4	Ddx5	-0.352035	5.74597e-11	8.20639e-07	0.957	0.979		5	Il18	0.279607	7.69179e-13	1.09854e-08	0.222	0.33		6	Ccn2
0	Vgll3	-0.726864	6.28726e-38	8.97946e-34	0.226	0.499										2	Akap13	-0.569174	3.06344e-15	4.3752e-11	0.483	0.673		3	Pet100	-0.300198	1.25256e-27	1.7889e-23	0.319	0.523		4	Dpp4	-0.35305	1.9923e-32	2.84541e-28	0.114	0.327		5	Mical1	0.279391	7.72161e-12	1.1028e-07	0.577	0.44		6	Anpep
0	Isg15	-0.727963	1.33908e-10	1.91248e-06	0.249	0.41										2	Arhgap20	-0.572756	1.0469e-19	1.49518e-15	0.284	0.538		3	Tnfsf11	-0.300649	0.000192357	1	0.4	0.325		4	Cox6c	-0.353719	3.02789e-08	0.000432443	0.81	0.899		5	Anks3	0.279073	6.9574e-23	9.93657e-19	0.645	0.534		6	Gaa
0	Ifi207	-0.733719	2.50905e-50	3.58343e-46	0.352	0.689										2	Mir99ahg	-0.57808	0.000143266	1	0.35	0.478		3	Rps6	-0.300828	5.06421e-11	7.2327e-07	0.952	0.964		4	Serpinb6b	-0.354675	2.61645e-31	3.73681e-27	0.291	0.542		5	Tab2	0.278996	1.89683e-22	2.70906e-18	0.673	0.428		6	Rarres2
0	Cd9	-0.735853	8.27983e-34	1.18253e-29	0.759	0.882										2	Hk2	-0.579099	1.04259e-11	1.48903e-07	0.208	0.432		3	Fbl	-0.301234	2.21051e-40	3.15705e-36	0.474	0.695		4	Robo1	-0.356418	1.26025e-07	0.0017999	0.348	0.466		5	Tnpo3	0.278981	3.81856e-05	0.545366	0.654	0.564		6	Abca6
0	Ahnak	-0.73886	1.29353e-25	1.84742e-21	0.718	0.894										2	Hspb8	-0.583476	3.05137e-67	4.35796e-63	0.135	0.596		3	Psmb3	-0.301983	1.52458e-13	2.17741e-09	0.61	0.796		4	Plekhh2	-0.356617	1.07335e-15	1.53295e-11	0.266	0.483		5	Clock	0.278671	9.17112e-13	1.30982e-08	0.704	0.577		6	Fkbp9
0	Podn	-0.740514	4.37363e-56	6.24642e-52	0.524	0.696										2	Junb	-0.584507	2.7022e-10	3.85928e-06	0.967	0.969		3	Rpl34	-0.302588	1.50275e-14	2.14622e-10	0.986	0.973		4	Purb	-0.358515	1.95121e-07	0.00278672	0.685	0.775		5	Apbb1ip	0.27819	8.4216e-09	0.000120277	0.765	0.646		6	Zfp703
0	Pcsk6	-0.740561	9.08426e-32	1.29741e-27	0.426	0.551										2	Osr1	-0.589213	5.15044e-13	7.35586e-09	0.162	0.423		3	mt-Nd4	-0.303279	3.80246e-12	5.43067e-08	0.988	0.993		4	H2-Q10	-0.359324	5.26763e-32	7.52323e-28	0.424	0.631		5	Sox5	0.278076	2.87454e-47	4.10542e-43	0.657	0.366		6	Ggt5
0	Plat	-0.74157	1.50309e-07	0.00214671	0.402	0.487										2	Pik3r1	-0.590587	8.94119e-08	0.00127698	0.468	0.605		3	Lxn	-0.303392	1.93296e-19	2.76066e-15	0.307	0.417		4	mt-Co3	-0.360472	5.17285e-20	7.38787e-16	0.995	0.995		5	Rab35	0.277986	1.92807e-30	2.75368e-26	0.694	0.595		6	Hdac7
0	Lgi2	-0.741818	9.52468e-59	1.36032e-54	0.498	0.651										2	Gja1	-0.591191	2.18946e-06	0.0312698	0.346	0.478		3	Tpm2	-0.303431	7.27761e-54	1.03939e-49	0.317	0.619		4	Rps23	-0.36174	2.32832e-12	3.32531e-08	0.965	0.979		5	Sos2	0.277786	7.75124e-20	1.10703e-15	0.664	0.483		6	Nrip1
0	S100a16	-0.746915	6.8245e-33	9.74675e-29	0.64	0.781										2	Vat1	-0.591312	9.9747e-10	1.42459e-05	0.57	0.702		3	Micos13	-0.303903	2.94659e-12	4.20832e-08	0.686	0.777		4	Rps2	-0.362001	2.9971e-14	4.28046e-10	0.981	0.989		5	Wdr60	0.277286	9.20192e-31	1.31422e-26	0.719	0.538		6	Cpe
0	Steap3	-0.749412	1.04176e-49	1.48784e-45	0.363	0.603										2	Cdon	-0.593893	4.8636e-22	6.9462e-18	0.228	0.504		3	Cox5b	-0.304648	1.83822e-07	0.00262535	0.767	0.845		4	Kctd1	-0.364742	4.63199e-13	6.6154e-09	0.245	0.446		5	Elmsan1	0.277282	4.44704e-07	0.00635127	0.562	0.457		6	Pcmtd1
0	Gdf10	-0.749817	8.42114e-46	1.20271e-41	0.26	0.575										2	Hsp90aa1	-0.598953	2.39591e-14	3.42184e-10	0.789	0.903		3	Ptprf	-0.305419	0.00029719	1	0.417	0.382		4	Unc5c	-0.366025	4.86879e-05	0.69536	0.147	0.328		5	Ifih1	0.277198	3.36506e-18	4.80598e-14	0.574	0.365		6	Pamr1
0	Tmsb10	-0.750502	1.30452e-53	1.86312e-49	0.883	0.964										2	Prrx1	-0.601393	5.0037e-10	7.14629e-06	0.792	0.846		3	Rab32	-0.306139	4.86091e-11	6.94235e-07	0.455	0.453		4	Rps15a	-0.366237	6.76571e-15	9.66279e-11	0.973	0.98		5	Agfg2	0.276764	2.75853e-15	3.93973e-11	0.59	0.475		6	Sqstm1
0	Lamb1	-0.75075	6.93671e-12	9.90701e-08	0.606	0.656										2	Crispld2	-0.604391	0.00203139	1	0.614	0.713		3	Mid1ip1	-0.307118	2.0969e-28	2.9948e-24	0.498	0.66		4	Pcdh7	-0.369765	2.41006e-14	3.44205e-10	0.446	0.677		5	Mmp2	0.276281	3.08433e-19	4.40504e-15	0.873	0.66		6	Aldh2
0	Col6a3	-0.753976	7.99071e-22	1.14123e-17	0.746	0.84										2	Col5a2	-0.607474	1.95814e-06	0.0279661	0.614	0.7		3	Cox8a	-0.308321	2.00323e-07	0.00286101	0.893	0.92		4	Nsa2	-0.370485	5.90637e-08	0.000843548	0.655	0.8		5	Gng12	0.276249	0.00773966	1	0.701	0.638		6	Myoc
0	Serping1	-0.755239	6.01636e-63	8.59256e-59	0.953	0.991										2	S100a10	-0.608105	0.0054298	1	0.858	0.85		3	Gstp1	-0.308543	5.5794e-12	7.9685e-08	0.562	0.684		4	Gng11	-0.372624	2.66171e-09	3.80146e-05	0.38	0.588		5	Gli3	0.276084	2.57206e-08	0.000367342	0.565	0.466		6	Mettl7a1
0	Cfh	-0.75643	3.4573e-12	4.93771e-08	0.711	0.778										2	Ndn	-0.609859	1.59998e-28	2.28509e-24	0.388	0.655		3	Cox6b1	-0.30906	1.20033e-07	0.00171431	0.776	0.848		4	Mycbp2	-0.374091	9.0035e-06	0.128588	0.764	0.808		5	Ube2l6	0.27608	3.14506e-29	4.49177e-25	0.698	0.446		6	Cadm3
0	Sparc	-0.76978	5.18251e-44	7.40166e-40	0.953	0.992										2	Hspa5	-0.610057	3.12639e-11	4.46511e-07	0.987	0.984		3	AI506816	-0.309377	2.86717e-20	4.09489e-16	0.726	0.715		4	Mif	-0.374222	8.73793e-05	1	0.804	0.854		5	Ndrg4	0.276015	1.96273e-50	2.80317e-46	0.66	0.479		6	Tppp3
0	Axl	-0.773758	3.36448e-34	4.80515e-30	0.737	0.865										2	Fbln7	-0.610358	3.14897e-57	4.49735e-53	0.253	0.598		3	Tent5c	-0.309579	1.41558e-21	2.02173e-17	0.46	0.501		4	Il34	-0.374548	2.78288e-14	3.9745e-10	0.25	0.485		5	Arf3	0.275219	0.00156456	1	0.556	0.489		6	Ntn1
0	Vat1	-0.786469	3.09776e-83	4.42422e-79	0.426	0.752										2	Cdkn1a	-0.610455	1.90617e-39	2.7224e-35	0.428	0.766		3	Snrpd1	-0.309782	1.20311e-25	1.71828e-21	0.469	0.724		4	Egr3	-0.374939	4.64062e-21	6.62774e-17	0.372	0.587		5	Tshz2	0.274655	0.00027562	1	0.821	0.786		6	C1s1
0	Vcan	-0.800133	3.25138e-55	4.64362e-51	0.3	0.599										2	Lox	-0.611296	2.29406e-12	3.27638e-08	0.226	0.448		3	Pkig	-0.310893	6.74957e-33	9.63973e-29	0.371	0.641		4	Nol7	-0.375785	8.95088e-14	1.27836e-09	0.397	0.622		5	Syt11	0.274627	1.46021e-23	2.08547e-19	0.698	0.521		6	Thbs3
0	S100a13	-0.807752	1.55088e-33	2.21496e-29	0.61	0.773										2	Scn7a	-0.618954	2.05011e-09	2.92797e-05	0.636	0.753		3	Cfl1	-0.311027	3.80829e-08	0.0005439	0.9	0.921		4	Sostdc1	-0.376348	7.51658e-10	1.07352e-05	0.217	0.388		5	Marc2	0.274568	7.94013e-10	1.13401e-05	0.818	0.669		6	Ctsd
0	Lamc1	-0.816981	2.19602e-55	3.13636e-51	0.552	0.811										2	Tgfbr3	-0.623798	1.97606e-06	0.0282222	0.57	0.682		3	Odc1	-0.311296	6.53544e-08	0.000933391	0.567	0.612		4	Col27a1	-0.376581	0.00754052	1	0.353	0.435		5	Ino80c	0.272782	2.5675e-54	3.6669e-50	0.654	0.346		6	Fgf7
0	Ifit1	-0.822351	2.66984e-06	0.0381307	0.319	0.401										2	Celf2	-0.624637	2.53761e-09	3.62421e-05	0.769	0.833		3	Psmb9	-0.311704	2.36171e-09	3.37299e-05	0.407	0.434		4	Tnip1	-0.3766	3.74735e-17	5.35196e-13	0.348	0.542		5	Kif1c	0.272563	2.31779e-25	3.31027e-21	0.596	0.398		6	Hspb8
0	Cst3	-0.823966	1.4509e-09	2.07218e-05	0.978	0.988										2	Cyth3	-0.624832	7.09537e-12	1.01336e-07	0.472	0.633		3	Mrpl42	-0.312173	2.52329e-34	3.60376e-30	0.381	0.631		4	Rpl7	-0.377141	2.05074e-10	2.92887e-06	0.938	0.972		5	Lefty1	0.27133	2.27508e-33	3.24927e-29	0.627	0.432		6	Dhrs3
0	Adamtsl1	-0.825221	5.29898e-54	7.56801e-50	0.555	0.711										2	Egr1	-0.626303	1.94915e-16	2.78378e-12	0.967	0.969		3	Dlg2	-0.312805	5.40351e-29	7.71729e-25	0.407	0.495		4	Rps25	-0.379046	4.46819e-10	6.38146e-06	0.908	0.945		5	Pkn2	0.271109	2.16138e-10	3.08689e-06	0.855	0.732		6	Grn
0	Anxa3	-0.825425	3.20401e-17	4.57597e-13	0.304	0.464										2	Cebpb	-0.626557	2.3548e-06	0.0336313	0.96	0.957		3	Nos1ap	-0.312962	4.7837e-27	6.83209e-23	0.198	0.353		4	Pcsk6	-0.380858	1.00186e-37	1.43085e-33	0.272	0.56		5	Tmem63a	0.271088	1.87754e-06	0.026815	0.565	0.471		6	Antxr2
0	Cavin1	-0.826081	1.74023e-33	2.4854e-29	0.724	0.821										2	Lgi2	-0.629994	1.00504e-29	1.4354e-25	0.437	0.651		3	Prr16	-0.313189	6.32562e-25	9.03425e-21	0.395	0.51		4	Rpl23	-0.382496	2.36844e-17	3.38261e-13	0.962	0.987		5	Mturn	0.2709	0.000816276	1	0.463	0.401		6	Itgbl1
0	Heg1	-0.829134	1.36884e-49	1.95497e-45	0.306	0.618										2	Smpd3	-0.634649	1.01538e-21	1.45016e-17	0.16	0.452		3	Pkm	-0.313594	1.19805e-17	1.71105e-13	0.612	0.756		4	Ccn1	-0.382739	0.000195373	1	0.467	0.614		5	Elf4	0.269569	1.55989e-07	0.00222784	0.327	0.453		6	Il6st
0	Gpnmb	-0.830319	2.24577e-43	3.20741e-39	0.601	0.712										2	Iigp1	-0.638265	0.000897451	1	0.397	0.504		3	Pdha1	-0.313773	8.55635e-33	1.22202e-28	0.336	0.54		4	Eif4g3	-0.383099	7.21706e-08	0.00103074	0.386	0.551		5	Magt1	0.269231	1.05326e-07	0.00150426	0.756	0.663		6	Gm10115
0	Xdh	-0.835914	1.66213e-60	2.37386e-56	0.347	0.755										2	Socs3	-0.648905	1.24789e-08	0.000178223	0.747	0.843		3	Hint1	-0.313833	6.50432e-07	0.00928947	0.876	0.903		4	Elk3	-0.383162	2.11904e-06	0.0302642	0.209	0.37		5	Ccnt1	0.268541	7.91774e-08	0.00113081	0.694	0.626		6	Akap13
0	Ebf2	-0.839886	5.71942e-48	8.16848e-44	0.304	0.539										2	Qpct	-0.649953	4.22583e-14	6.03533e-10	0.109	0.41		3	Tmem123	-0.314139	1.92514e-19	2.74948e-15	0.612	0.732		4	Rpl27a	-0.383214	1.81013e-21	2.58523e-17	0.967	0.986		5	Arih1	0.268323	1.6612e-27	2.37252e-23	0.731	0.539		6	Epb41l2
0	Galnt15	-0.857403	2.07078e-66	2.95749e-62	0.539	0.723										2	Vegfd	-0.654281	3.8605e-54	5.51357e-50	0.157	0.561		3	Taf10	-0.314686	2.77682e-07	0.00396585	0.781	0.767		4	Eef1g	-0.384479	1.7759e-07	0.00253634	0.793	0.84		5	Txndc17	0.26794	3.85315e-07	0.00550306	0.809	0.694		6	Fbln7
0	Cd55	-0.863013	2.04363e-13	2.91871e-09	0.237	0.407										2	Egfr	-0.655072	3.65155e-17	5.21515e-13	0.479	0.688		3	C1qtnf7	-0.315175	5.17179e-48	7.38635e-44	0.229	0.451		4	Palld	-0.384988	3.46291e-09	4.94573e-05	0.207	0.405		5	Lmbr1	0.267739	2.92092e-19	4.17166e-15	0.228	0.444		6	Qk
0	Col1a1	-0.86666	2.68671e-32	3.83716e-28	0.771	0.939										2	Ahnak	-0.65846	2.11749e-07	0.0030242	0.896	0.85		3	Tuba1b	-0.315292	3.02296e-11	4.3174e-07	0.914	0.918		4	Dpysl3	-0.385119	3.51448e-09	5.01938e-05	0.359	0.549		5	Inpp1	0.267364	8.03474e-29	1.14752e-24	0.256	0.542		6	Cdon
0	Col6a1	-0.871552	1.78106e-38	2.54371e-34	0.76	0.88										2	Fgfr1	-0.659046	6.21226e-10	8.87235e-06	0.647	0.746		3	Nckap1	-0.315788	1.07511e-09	1.53547e-05	0.51	0.577		4	Cstb	-0.388548	0.000397622	1	0.859	0.857		5	Foxj2	0.267201	5.55788e-15	7.93777e-11	0.623	0.515		6	B4galt1
0	Metrnl	-0.871884	6.08475e-61	8.69025e-57	0.566	0.726										2	Lrrn4cl	-0.660214	5.23658e-43	7.47889e-39	0.37	0.629		3	Rack1	-0.317762	2.75681e-11	3.93728e-07	0.952	0.956		4	1700025G04Rik	-0.388769	0.00219589	1	0.516	0.578		5	Klf13	0.266986	4.14469e-09	5.91944e-05	0.772	0.611		6	Lrp6
0	Lgals3	-0.872867	3.3318e-50	4.75848e-46	0.508	0.646										2	Spon2	-0.66421	3.16288e-36	4.51723e-32	0.251	0.544		3	Ckb	-0.318158	4.3157e-27	6.16368e-23	0.302	0.512		4	Ebf1	-0.38934	1.50937e-10	2.15568e-06	0.807	0.873		5	Prpf39	0.266701	7.83853e-17	1.1195e-12	0.648	0.506		6	Rhob
0	Adgrd1	-0.881316	1.42972e-49	2.04192e-45	0.334	0.571										2	Mat2a	-0.664315	6.17132e-14	8.81387e-10	0.676	0.819		3	Slc2a1	-0.318406	0.0021315	1	0.631	0.521		4	Creb5	-0.389736	3.24653e-09	4.63669e-05	0.459	0.353		5	Il17rd	0.266693	4.51782e-21	6.45236e-17	0.593	0.409		6	Ssh2
0	Emp1	-0.885583	3.22504e-29	4.606e-25	0.341	0.578										2	Adm	-0.665254	1.16013e-11	1.65689e-07	0.33	0.531		3	Nme2	-0.319388	3.88867e-08	0.00055538	0.967	0.949		4	Tns3	-0.390963	0.00339308	1	0.372	0.456		5	Myo1e	0.266573	9.92133e-15	1.41696e-10	0.534	0.41		6	Mcl1
0	Oaf	-0.891129	5.94371e-62	8.48881e-58	0.59	0.734										2	Pmp22	-0.671029	4.46204e-15	6.37269e-11	0.738	0.856		3	Il1r2	-0.32027	1.70636e-12	2.43703e-08	0.417	0.47		4	Rps21	-0.391431	1.83502e-22	2.62078e-18	0.973	0.995		5	Cerk	0.265917	2.56028e-14	3.6566e-10	0.623	0.518		6	Lnpep
0	Lum	-0.892605	1.31276e-12	1.87488e-08	0.554	0.633										2	Mrgprg	-0.675014	1.3226e-27	1.88894e-23	0.078	0.358		3	Pdlim1	-0.320591	1.01824e-07	0.00145426	0.552	0.554		4	Rpl26	-0.393108	1.32409e-13	1.89106e-09	0.927	0.968		5	Ndrg1	0.265896	4.5622e-18	6.51573e-14	0.781	0.551		6	Ddah2
0	Ifi27l2a	-0.907759	1.00953e-19	1.44181e-15	0.181	0.452										2	Dhrs3	-0.676064	2.04132e-21	2.91541e-17	0.452	0.669		3	Rps27	-0.320949	5.93515e-14	8.47658e-10	0.993	0.982		4	Cyp26b1	-0.394352	5.30552e-29	7.57734e-25	0.255	0.553		5	Taok1	0.265773	0.00241335	1	0.71	0.625		6	Klf3
0	Dpt	-0.920021	3.55921e-28	5.08326e-24	0.595	0.741										2	Svep1	-0.677411	9.82556e-23	1.40329e-18	0.346	0.635		3	Ergic1	-0.321059	5.74038e-40	8.19841e-36	0.298	0.533		4	Pakap.1	-0.394432	6.40237e-09	9.14387e-05	0.454	0.575		5	Map3k12	0.265751	4.85161e-47	6.92906e-43	0.642	0.375		6	Tspan11
0	Col5a3	-0.925761	1.50671e-17	2.15189e-13	0.423	0.546										2	Id3	-0.682737	3.5767e-05	0.510825	0.694	0.706		3	Ybx1	-0.321824	1.42742e-09	2.03864e-05	0.9	0.939		4	Rpl37a	-0.394547	1.59823e-15	2.28259e-11	0.967	0.986		5	Cbx6	0.26533	3.52347e-05	0.503223	0.738	0.681		6	Cyth3
0	Thbd	-0.945976	9.0438e-42	1.29164e-37	0.405	0.642										2	Ccnl1	-0.686546	2.50285e-13	3.57457e-09	0.736	0.83		3	Nap1l1	-0.32202	1.53129e-07	0.00218699	0.774	0.826		4	Sbno2	-0.394631	2.16509e-11	3.09218e-07	0.519	0.668		5	Tubb5	0.265023	2.65699e-07	0.00379471	0.966	0.923		6	Lamp2
0	Prg4	-0.947508	5.00364e-31	7.1462e-27	0.492	0.602										2	Zbtb20	-0.688506	8.0521e-11	1.15e-06	0.914	0.897		3	Gm26532	-0.322696	2.36848e-07	0.00338266	0.452	0.544		4	Cdk14	-0.394919	1.1198e-15	1.5993e-11	0.378	0.61		5	Per1	0.26456	1.21034e-42	1.7286e-38	0.707	0.534		6	Heg1
0	Rhoj	-0.947534	3.72764e-38	5.32382e-34	0.697	0.834										2	Antxr2	-0.689375	4.60015e-36	6.56994e-32	0.184	0.534		3	Relb	-0.322886	3.4358e-16	4.90701e-12	0.529	0.589		4	Prcp	-0.396869	1.16873e-09	1.66918e-05	0.505	0.633		5	Duoxa1	0.26429	8.18727e-62	1.16931e-57	0.151	0.009		6	Mgst1
0	Sfrp2	-0.953506	1.52301e-78	2.17516e-74	0.295	0.631										2	Postn	-0.689441	1.53747e-07	0.00219581	0.104	0.331		3	Hspb1	-0.323204	5.70257e-06	0.0814441	0.619	0.685		4	Taf1d	-0.398815	1.51434e-07	0.00216278	0.587	0.724		5	Map4k5	0.264242	5.18529e-21	7.40563e-17	0.648	0.492		6	Hes1
0	F3	-0.955415	3.18439e-34	4.54794e-30	0.582	0.801										2	Pltp	-0.689566	2.32617e-09	3.32224e-05	0.69	0.802		3	Pcdh7	-0.324614	1.31984e-06	0.0188499	0.829	0.618		4	Rpl35a	-0.399905	6.89386e-18	9.84582e-14	0.954	0.985		5	Dnajc3	0.263944	1.58943e-05	0.227002	0.892	0.83		6	Ifit1
0	Ccdc80	-0.95798	3.79001e-29	5.41289e-25	0.648	0.769										2	Cav1	-0.69487	8.1618e-85	1.16567e-80	0.186	0.65		3	Csf1	-0.32587	0.00441147	1	0.838	0.774		4	Igkc	-0.400099	1.47309e-11	2.10387e-07	0.405	0.507		5	Bmpr1a	0.263892	8.34908e-15	1.19242e-10	0.698	0.528		6	Add3
0	Medag	-0.966392	9.87655e-37	1.41057e-32	0.68	0.777										2	Heg1	-0.698526	1.31969e-10	1.88478e-06	0.395	0.58		3	Sema3b	-0.326339	0.00250332	1	0.669	0.517		4	Hnrnpu	-0.400342	5.38205e-07	0.00768664	0.807	0.905		5	Htra2	0.263466	2.55827e-18	3.65372e-14	0.728	0.58		6	Nbeal1
0	Lbp	-0.971644	2.06508e-76	2.94935e-72	0.44	0.657										2	Pcsk6	-0.701209	1.47697e-43	2.10941e-39	0.262	0.571		3	Nucb2	-0.327296	1.45312e-31	2.07534e-27	0.393	0.643		4	H2-Q4	-0.400425	6.2595e-11	8.93982e-07	0.435	0.615		5	Rab8b	0.263415	0.00129341	1	0.293	0.356		6	Sash1
0	Lama2	-0.971844	5.9131e-15	8.44509e-11	0.541	0.586										2	Malat1	-0.702063	0.0012062	1	1	0.997		3	Uqcrb	-0.327361	6.06908e-07	0.00866786	0.729	0.801		4	Zeb2	-0.400776	2.88283e-08	0.000411726	0.745	0.847		5	Pde10a	0.263101	2.7445e-12	3.9197e-08	0.525	0.4		6	Sult5a1
0	Uap1	-0.999661	7.28871e-49	1.04097e-44	0.558	0.739										2	Fbln5	-0.704499	3.23785e-30	4.6243e-26	0.282	0.575		3	Rpl24	-0.327695	3.53586e-13	5.04992e-09	0.974	0.976		4	Tent5a	-0.400901	1.84019e-08	0.000262816	0.611	0.746		5	Mrpl14	0.262531	9.1701e-12	1.30967e-07	0.704	0.525		6	Ltbp4
0	Serpinb6a	-1.00483	6.08217e-57	8.68656e-53	0.678	0.878										2	Anxa2	-0.705225	5.07406e-10	7.24677e-06	0.661	0.744		3	Gabra3	-0.329743	2.67787e-07	0.00382453	0.767	0.537		4	Fap	-0.401349	0.000163573	1	0.329	0.441		5	Supt6	0.262234	1.65921e-11	2.36968e-07	0.62	0.496		6	Cp
0	Ifi204	-1.00911	1.23628e-66	1.76566e-62	0.27	0.634										2	Dcn	-0.706115	1.04554e-49	1.49324e-45	1	1		3	Nsg1	-0.330733	6.96272e-21	9.94415e-17	0.552	0.655		4	Rpl8	-0.402342	1.22195e-17	1.74518e-13	0.959	0.98		5	Mcub	0.261515	1.49439e-21	2.13428e-17	0.42	0.208		6	Fxyd1
0	Loxl1	-1.01559	1.89085e-54	2.7005e-50	0.544	0.738										2	Sema3c	-0.707121	9.30509e-19	1.32895e-14	0.082	0.4		3	Ndufa3	-0.330809	4.33402e-10	6.18985e-06	0.624	0.763		4	Kdm6b	-0.402869	7.92197e-09	0.000113142	0.59	0.698		5	Arpc1b	0.260798	0.000567091	1	0.898	0.886		6	Egr1
0	Tmem100	-1.01817	2.98158e-65	4.2583e-61	0.342	0.644										2	Creb5	-0.708972	1.8098e-07	0.00258476	0.173	0.401		3	Epdr1	-0.330959	0.000385528	1	0.579	0.481		4	Plxnd1	-0.40297	3.36491e-11	4.80577e-07	0.149	0.378		5	Zfc3h1	0.260006	2.71553e-18	3.87832e-14	0.657	0.554		6	Flrt2
0	Ahnak2	-1.04421	3.81856e-73	5.45367e-69	0.45	0.666										2	Fxyd5	-0.709935	4.30872e-48	6.15371e-44	0.304	0.623		3	Ccn1	-0.331062	5.62244e-05	0.802996	0.569	0.6		4	Ncl	-0.404119	3.42497e-06	0.0489154	0.834	0.881		5	Acsl4	0.259921	1.92497e-25	2.74924e-21	0.63	0.401		6	Rora
0	Anxa2	-1.04761	3.44023e-54	4.91333e-50	0.544	0.782										2	Errfi1	-0.718195	2.43681e-13	3.48025e-09	0.843	0.907		3	Adgrg2	-0.331146	5.58964e-06	0.0798313	0.595	0.502		4	Fads2	-0.404252	1.71913e-14	2.45526e-10	0.367	0.541		5	Poglut3	0.259432	0.000463123	1	0.373	0.486		6	Slfn5
0	Has1	-1.05248	6.28725e-55	8.97945e-51	0.394	0.64										2	Slc38a2	-0.721169	9.90032e-11	1.41396e-06	0.67	0.79		3	Pfn1	-0.331494	1.79725e-07	0.00256684	0.945	0.941		4	Rps13	-0.405066	4.37451e-13	6.24768e-09	0.97	0.977		5	Phf13	0.259049	1.66001e-22	2.37082e-18	0.602	0.432		6	Cebpb
0	Col6a2	-1.05307	1.15083e-48	1.64361e-44	0.692	0.879										2	Cpe	-0.722627	3.85954e-43	5.5122e-39	0.228	0.561		3	Lgi2	-0.331514	5.62998e-08	0.000804074	0.731	0.6		4	Rpl29	-0.406795	5.44913e-12	7.78245e-08	0.916	0.948		5	Dock11	0.258848	7.63429e-20	1.09033e-15	0.185	0.308		6	Tent5a
0	Crip1	-1.06179	2.74894e-61	3.92604e-57	0.795	0.915										2	Plxdc2	-0.726349	1.15812e-10	1.65403e-06	0.543	0.684		3	Vegfd	-0.331905	2.03984e-13	2.9133e-09	0.736	0.461		4	Gm16685	-0.406822	4.11704e-08	0.000587996	0.329	0.46		5	Nisch	0.258642	0.00621241	1	0.756	0.729		6	Arl4a
0	Col14a1	-1.06969	5.12245e-33	7.31588e-29	0.251	0.501										2	Galnt15	-0.728365	1.14958e-26	1.64184e-22	0.49	0.718		3	Npm1	-0.332271	1.76952e-08	0.000252723	0.914	0.928		4	Tra2b	-0.407544	6.14297e-07	0.00877339	0.769	0.858		5	Efemp2	0.258264	0.00136172	1	0.753	0.685		6	Zfhx4
0	Tgfbr2	-1.07001	7.22976e-45	1.03255e-40	0.502	0.723										2	Tspan11	-0.731514	2.39636e-66	3.42249e-62	0.098	0.562		3	mt-Atp6	-0.332485	0.000156586	1	1	0.997		4	Rps27a	-0.407863	7.31459e-16	1.04467e-11	0.965	0.985		5	Pptc7	0.257786	2.61874e-26	3.74009e-22	0.617	0.425		6	Neat1
0	Fndc1	-1.0809	1.74124e-29	2.48684e-25	0.23	0.461										2	Steap4	-0.732801	9.93617e-20	1.41908e-15	0.554	0.777		3	Rpl4	-0.335327	2.92683e-11	4.1801e-07	0.895	0.931		4	Rpl28	-0.408648	8.86337e-19	1.26587e-14	0.959	0.977		5	Ppm1b	0.257297	2.50698e-20	3.58047e-16	0.608	0.47		6	Abca9
0	Adamts5	-1.08132	8.23696e-35	1.1764e-30	0.271	0.565										2	Isg15	-0.734191	0.000184752	1	0.222	0.403		3	Gng5	-0.335632	2.22583e-06	0.0317894	0.852	0.908		4	Spib	-0.408741	9.67467e-21	1.38174e-16	0.351	0.53		5	Tbc1d17	0.257006	5.06653e-27	7.23602e-23	0.691	0.566		6	Lamb1
0	Rnase4	-1.09371	8.74165e-58	1.24848e-53	0.82	0.927										2	F3	-0.743357	0.00028535	1	0.665	0.77		3	Etfa	-0.335765	2.81318e-29	4.01779e-25	0.45	0.68		4	Ptger4	-0.409244	4.24422e-08	0.000606159	0.391	0.498		5	Cul5	0.256231	2.04406e-10	2.91932e-06	0.66	0.524		6	Aldh1a1
0	Pla1a	-1.09623	6.43943e-10	9.1968e-06	0.229	0.383										2	Podn	-0.749341	2.73001e-23	3.899e-19	0.494	0.689		3	Slamf8	-0.336292	2.07124e-54	2.95815e-50	0.24	0.484		4	Hpgd	-0.409926	2.12504e-16	3.03499e-12	0.476	0.6		5	Pdha1	0.256132	2.93668e-05	0.419417	0.611	0.499		6	Junb
0	Fstl1	-1.11005	3.03741e-54	4.33803e-50	0.661	0.857										2	Slc4a4	-0.751979	4.95778e-57	7.08071e-53	0.137	0.559		3	Rhou	-0.336867	3.59138e-16	5.12921e-12	0.329	0.422		4	Gpam	-0.410431	8.83694e-25	1.26209e-20	0.223	0.476		5	Ece1	0.255988	0.00308646	1	0.531	0.444		6	Maf
0	Anxa1	-1.15271	6.19851e-63	8.85272e-59	0.591	0.868										2	Olfml2b	-0.752594	1.05457e-29	1.50614e-25	0.401	0.637		3	Ifi47	-0.337565	9.73281e-12	1.39004e-07	0.31	0.393		4	Rps12	-0.413082	1.41947e-15	2.02729e-11	0.965	0.98		5	Tomm5	0.255499	4.13878e-09	5.91101e-05	0.827	0.697		6	Vegfd
0	Hsd11b1	-1.1671	2.26033e-40	3.22821e-36	0.516	0.659										2	Ccl11	-0.755728	1.17043e-11	1.67161e-07	0.869	0.914		3	Stxbp3	-0.337628	1.25083e-34	1.78643e-30	0.369	0.618		4	Rhoa	-0.415412	2.51595e-08	0.000359328	0.913	0.95		5	Dennd4c	0.255402	9.62862e-34	1.37516e-29	0.654	0.42		6	Ddr2
0	Ace	-1.16794	1.8568e-58	2.65188e-54	0.333	0.583										2	Ubc	-0.75605	1.72563e-18	2.46455e-14	0.96	0.962		3	Naca	-0.338916	4.60738e-11	6.58026e-07	0.912	0.931		4	Rai14	-0.416518	4.08451e-08	0.00058335	0.323	0.489		5	Cenpv	0.255341	2.63744e-16	3.76679e-12	0.537	0.383		6	Lamb2
0	Ifi205	-1.17248	1.30993e-45	1.87084e-41	0.437	0.649										2	Vgll3	-0.756998	3.04755e-18	4.3525e-14	0.244	0.476		3	Mif	-0.339615	1.42825e-06	0.0203982	0.852	0.847		4	Chst1	-0.416624	5.84927e-33	8.35393e-29	0.38	0.613		5	Eif2s3x	0.255223	0.00220982	1	0.404	0.338		6	Osr1
0	Cd248	-1.18661	2.00167e-76	2.85879e-72	0.287	0.621										2	Vit	-0.757964	5.94873e-65	8.49598e-61	0.41	0.684		3	Kdm6b	-0.340153	9.9877e-08	0.00142644	0.664	0.688		4	Atrx	-0.419982	1.0316e-09	1.47334e-05	0.709	0.796		5	Ttc3	0.255199	0.000425229	1	0.741	0.657		6	Slc43a3
0	Mmp2	-1.20022	1.05718e-51	1.50987e-47	0.509	0.73										2	Cxcl1	-0.758534	3.55267e-12	5.07393e-08	0.661	0.806		3	Apol11b	-0.34022	2.46528e-12	3.52092e-08	0.057	0.264		4	Pde4b	-0.421126	1.28847e-09	1.8402e-05	0.459	0.583		5	Hacd1	0.255183	7.81491e-05	1	0.451	0.384		6	Sned1
0	Gpc3	-1.20792	2.04627e-58	2.92249e-54	0.459	0.671										2	Ecm2	-0.763081	2.27159e-31	3.24428e-27	0.317	0.632		3	Rrs1	-0.341155	0.00158114	1	0.783	0.691		4	Rplp2	-0.421295	8.50521e-19	1.21471e-14	0.984	0.977		5	Nbeal1	0.254801	4.56226e-12	6.51582e-08	0.753	0.647		6	Sema3c
0	Htra3	-1.21355	5.83627e-42	8.33536e-38	0.708	0.827										2	Pid1	-0.767947	5.08324e-40	7.25988e-36	0.217	0.595		3	Rftn1	-0.341526	5.96611e-74	8.52079e-70	0.176	0.562		4	Lpar1	-0.422814	9.28182e-05	1	0.481	0.562		5	Flna	0.253935	6.31923e-12	9.02512e-08	0.79	0.625		6	Qpct
0	Fbln2	-1.21635	1.89074e-40	2.70036e-36	0.479	0.666										2	Steap3	-0.768711	7.40646e-42	1.05779e-37	0.255	0.605		3	Rpl36	-0.341571	8.89263e-17	1.27005e-12	0.988	0.98		4	Ltc4s	-0.425501	0.000137493	1	0.204	0.355		5	Vim	0.253011	1.92739e-11	2.75269e-07	0.957	0.941		6	Fam102b
0	Col1a2	-1.23006	6.1873e-70	8.8367e-66	0.845	0.973										2	Lamc1	-0.776875	9.97555e-16	1.42471e-11	0.654	0.774		3	Abcb1b	-0.341868	6.30859e-12	9.00993e-08	0.574	0.578		4	Dlc1	-0.426084	1.05856e-09	1.51183e-05	0.63	0.782		5	Aff4	0.252929	6.54912e-14	9.35345e-10	0.741	0.514		6	Aspn
0	S100a11	-1.23702	1.3839e-83	1.97648e-79	0.784	0.922										2	Rnase4	-0.780273	2.24079e-11	3.2003e-07	0.92	0.901		3	Abi3bp	-0.342905	5.44201e-05	0.777228	0.745	0.778		4	Rpl7a	-0.428968	8.79276e-15	1.25578e-10	0.905	0.959		5	Timm8b	0.252783	1.44045e-11	2.05725e-07	0.802	0.599		6	Pros1
0	Mt1	-1.25438	2.24514e-23	3.20651e-19	0.909	0.947										2	Arl4a	-0.789735	2.21596e-17	3.16484e-13	0.37	0.596		3	Rasl11a	-0.344669	3.01142e-17	4.30091e-13	0.438	0.552		4	Fus	-0.43014	8.93114e-10	1.27555e-05	0.823	0.9		5	Atp1a1	0.252339	2.96217e-08	0.000423057	0.769	0.702		6	Ccnl1
0	Entpd2	-1.25546	1.79164e-90	2.55882e-86	0.47	0.808										2	Tubb4b	-0.791786	4.72696e-34	6.75105e-30	0.685	0.876		3	Cct3	-0.345837	7.08005e-23	1.01117e-18	0.571	0.729		4	Rpl23a	-0.430569	7.05584e-10	1.00772e-05	0.793	0.884		5	Zranb1	0.252155	6.37144e-16	9.0997e-12	0.698	0.584		6	Col5a2
0	Timp2	-1.27198	1.85865e-70	2.65452e-66	0.888	0.972										2	Ar	-0.794699	6.5379e-09	9.33743e-05	0.408	0.563		3	Lrg1	-0.347107	9.4878e-22	1.35505e-17	0.307	0.431		4	Crip2	-0.431434	1.34334e-13	1.91856e-09	0.78	0.924		5	Ipo9	0.252003	1.22177e-38	1.74493e-34	0.657	0.405		6	Pik3r1
0	Gfpt2	-1.27481	4.14211e-62	5.91577e-58	0.35	0.699										2	Rbp4	-0.795222	5.79527e-89	8.2768e-85	0.348	0.701		3	Crip2	-0.348471	0.000108136	1	0.919	0.904		4	Rpl19	-0.433499	3.66599e-16	5.23577e-12	0.957	0.982		5	Ptprj	0.251968	5.29671e-14	7.56476e-10	0.265	0.43		6	Ypel3
0	Lsp1	-1.28384	1.22236e-63	1.74577e-59	0.521	0.682										2	Fmo2	-0.800748	0.000241881	1	0.583	0.7		3	Atp5mpl	-0.349369	3.46677e-11	4.95125e-07	0.674	0.808		4	Hnrnpa2b1	-0.433686	4.44202e-07	0.00634409	0.88	0.939		5	Ypel5	0.251761	3.21921e-21	4.59767e-17	0.651	0.433		6	Abca8b
0	Fgl2	-1.31162	3.105e-60	4.43456e-56	0.543	0.683										2	Aebp1	-0.810407	9.30939e-17	1.32957e-12	0.976	0.95		3	Ndufb2	-0.350093	1.24192e-12	1.77371e-08	0.564	0.706		4	Slc22a3	-0.434507	1.05128e-36	1.50144e-32	0.323	0.599		5	Limd1	0.251265	3.26143e-07	0.00465797	0.71	0.602		6	Oaf
0	Meg3	-1.32445	5.17759e-50	7.39464e-46	0.516	0.65										2	Serpinb6a	-0.817145	6.13398e-15	8.76055e-11	0.772	0.847		3	Rpl3	-0.350176	4.72572e-14	6.74928e-10	0.969	0.968		4	Rbpms	-0.434909	1.8767e-08	0.00026803	0.682	0.8		5	Stxbp5	0.251231	1.89237e-26	2.70268e-22	0.593	0.391		6	Serping1
0	Fabp4	-1.33043	6.95712e-53	9.93615e-49	0.483	0.7										2	Axl	-0.817201	1.13354e-09	1.61892e-05	0.778	0.848		3	Rpl23a	-0.354677	6.78166e-07	0.00968556	0.855	0.876		4	Ltbp2	-0.434973	9.22149e-09	0.000131701	0.285	0.468		5	Stard7	0.251026	1.74688e-12	2.4949e-08	0.673	0.554		6	Slc4a4
0	Ogn	-1.36728	8.07302e-42	1.15299e-37	0.629	0.77										2	Tgfbr2	-0.817393	2.59282e-11	3.70306e-07	0.552	0.698		3	Cacybp	-0.354849	3.58774e-28	5.12401e-24	0.474	0.693		4	Picalm	-0.435863	1.86912e-07	0.00266948	0.527	0.636		5	Mkln1	0.250813	1.38365e-16	1.97613e-12	0.775	0.664		6	Fbn1
0	S100a10	-1.37516	8.86871e-78	1.26663e-73	0.689	0.895										2	Lgals3	-0.824136	4.28251e-51	6.11628e-47	0.379	0.659		3	Ptger4	-0.356079	1.27414e-43	1.81972e-39	0.314	0.513		4	Rpl9	-0.436968	8.10044e-18	1.1569e-13	0.965	0.985		5	Eya4	0.25067	2.66781e-12	3.81017e-08	0.157	0.131		6	Zfp36l2
0	Col15a1	-1.3791	3.98738e-39	5.69477e-35	0.256	0.496										2	Gask1b	-0.826335	1.35867e-44	1.94045e-40	0.399	0.659		3	Ndufa1	-0.356095	9.37873e-11	1.33947e-06	0.586	0.72		4	Fos	-0.437062	2.31777e-09	3.31024e-05	0.962	0.977		5	Slfn5	0.250607	0.00904766	1	0.685	0.68		6	Lgi2
0	Col3a1	-1.40289	6.53601e-70	9.33473e-66	0.644	0.923										2	Ebf2	-0.831587	4.90182e-41	7.00079e-37	0.169	0.546		3	Igfbp5	-0.356215	2.22676e-34	3.18027e-30	0.914	0.619		4	Fau	-0.437714	5.82706e-24	8.32221e-20	0.967	0.983		5	Plscr3	0.250275	4.46396e-16	6.37543e-12	0.657	0.494		6	Ppp1r2
0	Tnxb	-1.41897	5.26033e-77	7.51281e-73	0.374	0.737										2	Nav1	-0.83238	4.57771e-13	6.53789e-09	0.552	0.683		3	Sbno2	-0.358083	1.04714e-18	1.49552e-14	0.543	0.668		4	Rpl6	-0.438474	5.68347e-22	8.11713e-18	0.954	0.972		5	Acsl5	0.250079	1.29926e-11	1.8556e-07	0.67	0.54		6	Adamts1
0	Nbl1	-1.49437	1.19488e-53	1.70653e-49	0.199	0.554										2	Ybx3	-0.832586	2.67607e-27	3.82196e-23	0.718	0.875		3	Snrpe	-0.358184	8.81703e-16	1.25925e-11	0.598	0.78		4	Mast4	-0.438614	0.00209923	1	0.427	0.523		5	Dusp8	0.250074	6.76507e-39	9.66188e-35	0.577	0.311		6	Pdgfra
0	Serpine2	-1.50509	1.59352e-43	2.27587e-39	0.486	0.623										2	Pcdh19	-0.833323	3.24771e-50	4.63837e-46	0.204	0.58		3	Vmp1	-0.35847	1.4657e-08	0.000209331	0.676	0.702		4	Slamf8	-0.438957	3.89691e-19	5.56556e-15	0.255	0.477		5	Dpm3	-0.250007	0.000352328	1	0.701	0.818		6	Creb5
0	Serpinf1	-1.51521	2.78056e-51	3.97119e-47	0.741	0.85										2	Prg4	-0.833672	6.01995e-32	8.59769e-28	0.399	0.61		3	Psmg4	-0.359495	9.14383e-39	1.30592e-34	0.229	0.455		4	Mylk	-0.440016	1.10156e-16	1.57325e-12	0.291	0.562		5	Upf3a	-0.250147	3.23189e-34	4.61579e-30	0.25	0.574		6	Akap12
0	Nid1	-1.52458	4.15132e-97	5.92892e-93	0.402	0.78										2	Adamts1	-0.837905	5.28531e-14	7.54848e-10	0.49	0.688		3	Atp5k	-0.360287	3.41532e-12	4.87776e-08	0.662	0.808		4	Zfp36	-0.440194	6.25357e-08	0.000893135	0.861	0.936		5	Arl3	-0.250461	1.85818e-17	2.65385e-13	0.383	0.643		6	Pcdh19
0	Prss23	-1.53814	1.45149e-112	2.07302e-108	0.536	0.82										2	Tnfaip6	-0.840888	0.00189562	1	0.466	0.547		3	Edf1	-0.360842	6.23079e-08	0.000889881	0.871	0.899		4	Lhx8	-0.440561	5.03552e-42	7.19173e-38	0.283	0.591		5	Snhg3	-0.250489	4.07186e-07	0.00581543	0.42	0.554		6	Bicc1
0	Pcolce2	-1.56564	3.14103e-39	4.48602e-35	0.446	0.603										2	Htra3	-0.843414	0.000499489	1	0.798	0.802		3	Vit	-0.361089	5.00151e-12	7.14315e-08	0.764	0.623		4	Ppfibp1	-0.443078	1.37492e-21	1.96366e-17	0.332	0.587		5	Gsta3	-0.250537	5.13028e-85	7.32706e-81	0.086	0.533		6	Mrgprg
0	Ugdh	-1.57507	8.94976e-104	1.2782e-99	0.372	0.759										2	Dpt	-0.851229	5.31354e-13	7.58879e-09	0.59	0.732		3	Akr1cl	-0.362386	1.16461e-21	1.6633e-17	0.336	0.454		4	Synpo2	-0.444686	8.98206e-05	1	0.188	0.364		5	Ttc14	-0.250848	0.00569863	1	0.676	0.667		6	Fcgrt
0	Fn1	-1.63438	7.12107e-61	1.01703e-56	0.208	0.576										2	Sned1	-0.853357	1.15341e-31	1.64729e-27	0.206	0.55		3	Tns1	-0.363292	3.11933e-24	4.45503e-20	0.521	0.691		4	Rps17	-0.444715	1.51477e-12	2.1634e-08	0.829	0.915		5	Tmem173	-0.251673	5.93924e-18	8.48242e-14	0.222	0.459		6	Rbp4
0	Cd34	-1.63804	1.43709e-66	2.05246e-62	0.237	0.588										2	Maf	-0.857533	1.36317e-06	0.0194688	0.313	0.468		3	Pfdn5	-0.364029	1.48211e-09	2.11675e-05	0.788	0.83		4	Nrp2	-0.445103	1.03891e-11	1.48378e-07	0.345	0.521		5	Hopx	-0.251947	0.00728068	1	0.549	0.49		6	Man2a1
0	Ackr3	-1.71289	2.90368e-26	4.14704e-22	0.309	0.496										2	Csrp2	-0.877437	2.94418e-23	4.20488e-19	0.259	0.541		3	F3	-0.365147	6.66987e-13	9.52591e-09	0.91	0.729		4	Nfkbie	-0.445111	9.07869e-09	0.000129662	0.351	0.486		5	Yap1	-0.252016	1.56003e-17	2.22803e-13	0.324	0.52		6	Mndal
0	S100a6	-1.72487	8.59628e-104	1.22772e-99	0.869	0.975										2	Col14a1	-0.88254	7.49807e-08	0.00107087	0.31	0.472		3	Cxcl2	-0.368037	0.00100713	1	0.507	0.454		4	Rps8	-0.448355	2.06759e-29	2.95293e-25	0.978	0.992		5	Slc39a7	-0.252182	1.43588e-10	2.05073e-06	0.731	0.755		6	Lrrn4cl
0	Mt2	-1.76535	1.16518e-40	1.6641e-36	0.756	0.845										2	Lbp	-0.885372	4.79566e-45	6.84916e-41	0.353	0.657		3	Uba52	-0.368491	8.35571e-10	1.19336e-05	0.86	0.883		4	Ier2	-0.449903	9.00004e-05	1	0.924	0.949		5	Bcl2l12	-0.252774	1.37306e-56	1.961e-52	0.179	0.563		6	Tgfbr3
0	Igfbp5	-1.77895	4.82927e-85	6.89716e-81	0.325	0.751										2	Serpinh1	-0.887737	7.16161e-29	1.02282e-24	0.982	0.985		3	Spib	-0.369412	4.1876e-19	5.98074e-15	0.479	0.512		4	Cebpd	-0.452638	1.0207e-07	0.00145776	0.84	0.938		5	Rara	-0.252813	1.40777e-16	2.01057e-12	0.355	0.548		6	Ablim1
0	Gsn	-1.78364	3.67886e-66	5.25415e-62	0.987	0.994										2	Col1a1	-0.890181	1.44104e-16	2.05809e-12	0.874	0.909		3	Gnb1	-0.371782	6.56422e-14	9.37502e-10	0.569	0.781		4	mt-Cytb	-0.454871	1.27332e-11	1.81856e-07	0.989	0.996		5	Mndal	-0.253217	0.00222521	1	0.515	0.593		6	Mir99ahg
0	Plpp3	-1.82325	6.30044e-50	8.99829e-46	0.629	0.783										2	Camk2n1	-0.8987	3.29363e-18	4.70396e-14	0.506	0.662		3	Sostdc1	-0.373937	0.000392091	1	0.5	0.345		4	Hmgb1	-0.45691	8.99794e-13	1.28509e-08	0.938	0.965		5	Adcy7	-0.253957	3.09902e-15	4.42603e-11	0.306	0.452		6	Nav1
0	Ecm1	-1.86471	4.95261e-119	7.07332e-115	0.289	0.777										2	Man2a1	-0.902429	4.67957e-24	6.68336e-20	0.581	0.784		3	Cxadr	-0.374411	1.12496e-07	0.00160667	0.562	0.513		4	Slc9a3r2	-0.457423	5.61563e-20	8.02024e-16	0.554	0.697		5	Pebp1	-0.254141	3.50442e-05	0.500501	0.88	0.891		6	Gm12840
0	Clec3b	-1.90909	4.78706e-116	6.83688e-112	0.615	0.922										2	Oaf	-0.913033	3.51022e-41	5.0133e-37	0.483	0.742		3	Rai14	-0.37519	6.10148e-27	8.71414e-23	0.331	0.491		4	Rps6	-0.457926	3.68234e-16	5.25912e-12	0.921	0.969		5	Dbndd2	-0.25426	7.0922e-07	0.0101291	0.552	0.605		6	Olfml2b
0	Apod	-1.92318	1.31072e-50	1.87197e-46	0.248	0.554										2	Lrp1	-0.915595	6.03815e-24	8.62369e-20	0.758	0.834		3	Rbms3	-0.375751	1.12269e-09	1.60343e-05	0.521	0.624		4	Rps5	-0.459258	3.23017e-19	4.61333e-15	0.967	0.983		5	Tmem47	-0.254364	0.000699539	1	0.228	0.332		6	Gask1b
0	Dpep1	-1.937	1.6305e-75	2.32869e-71	0.614	0.821										2	Abca8a	-0.920324	2.73186e-13	3.90164e-09	0.785	0.84		3	Eif3h	-0.376172	2.84774e-13	4.06715e-09	0.612	0.759		4	Icam1	-0.463232	5.55958e-11	7.94019e-07	0.606	0.755		5	Aoc3	-0.254673	9.03924e-24	1.29098e-19	0.142	0.389		6	Sptbn1
0	Ly6c1	-1.93954	1.13798e-67	1.62526e-63	0.317	0.66										2	Entpd2	-0.923386	1.75665e-14	2.50885e-10	0.647	0.752		3	Canx	-0.376752	5.8457e-09	8.34882e-05	0.876	0.901		4	Rps10	-0.46327	7.56059e-22	1.0798e-17	0.959	0.979		5	Pcbp1	-0.254767	0.00106954	1	0.901	0.894		6	Fbln5
0	Mfap5	-2.06402	2.88055e-55	4.11401e-51	0.521	0.679										2	Emilin2	-0.934572	5.46679e-60	7.80767e-56	0.113	0.566		3	Sppl2a	-0.377448	1.8544e-08	0.000264845	0.614	0.68		4	Pdzd2	-0.465507	5.5035e-10	7.8601e-06	0.348	0.496		5	Tmem258	-0.254813	0.00124404	1	0.75	0.823		6	Ifi203
0	Smoc2	-2.10122	6.58389e-51	9.40311e-47	0.521	0.647										2	Fstl1	-0.944111	4.08848e-15	5.83917e-11	0.772	0.823		3	Cox17	-0.377961	3.59871e-18	5.13968e-14	0.464	0.62		4	Meox1	-0.466466	2.03157e-27	2.90149e-23	0.291	0.569		5	Rnaset2a	-0.254867	0.000500584	1	0.213	0.357		6	Pmp22
0	Sparcl1	-2.16904	3.58128e-49	5.11479e-45	0.528	0.697										2	Metrnl	-0.946232	9.31263e-54	1.33003e-49	0.45	0.735		3	Bscl2	-0.379169	1.57622e-40	2.25116e-36	0.452	0.647		4	Rpl36a	-0.468977	1.18829e-17	1.69711e-13	0.883	0.956		5	Pofut2	-0.255381	3.79513e-06	0.054202	0.633	0.687		6	Fstl1
0	Pi16	-2.24072	1.38901e-07	0.00198379	0.495	0.522										2	Anxa3	-0.949043	0.000341916	1	0.319	0.45		3	Rps18	-0.379281	6.96444e-19	9.94661e-15	0.979	0.969		4	Tnfaip3	-0.470307	1.24848e-12	1.78308e-08	0.356	0.535		5	Oard1	-0.256119	1.11607e-40	1.59397e-36	0.114	0.432		6	Serpinb6a
0	Cxcl14	-2.24337	9.39913e-90	1.34238e-85	0.265	0.608										2	Hspg2	-0.950125	1.17895e-15	1.68378e-11	0.563	0.72		3	Rnf150	-0.381125	7.25443e-17	1.03608e-12	0.302	0.442		4	Rpsa	-0.471169	2.5087e-26	3.58293e-22	0.986	0.99		5	Mrvi1	-0.25702	9.67975e-08	0.00138246	0.21	0.362		6	Aebp1
0	Ly6a	-2.52717	6.20415e-120	8.86076e-116	0.522	0.874										2	Col5a3	-0.96274	0.000484079	1	0.472	0.528		3	Uqcrq	-0.381498	3.18238e-13	4.54507e-09	0.698	0.84		4	Egr1	-0.476272	4.07906e-12	5.82572e-08	0.929	0.974		5	Ctsz	-0.257667	0.00284874	1	0.858	0.888		6	Lpl
0	Timp3	-2.52757	1.78048e-121	2.54289e-117	0.524	0.814										2	Col1a2	-0.969419	1.45093e-17	2.07222e-13	0.958	0.944		3	Rpl28	-0.382164	3.31554e-19	4.73525e-15	0.988	0.973		4	Rps24	-0.476666	6.79819e-22	9.70918e-18	0.965	0.987		5	mt-Nd6	-0.257961	8.58418e-05	1	0.577	0.534		6	Vgll3
0	Mgp	-2.6035	6.41133e-54	9.15666e-50	0.508	0.682										2	Gadd45g	-0.974515	1.07133e-15	1.53007e-11	0.293	0.531		3	Rps14	-0.383631	1.69245e-17	2.41716e-13	0.995	0.973		4	Rpl17	-0.478567	1.07817e-17	1.53984e-13	0.946	0.968		5	Ano6	-0.257968	1.70296e-06	0.0243217	0.407	0.525		6	Nr4a1
0	Igfbp6	-3.58788	1.19616e-107	1.70836e-103	0.448	0.743										2	Rhoj	-0.975885	9.02974e-23	1.28963e-18	0.674	0.828		3	Dram1	-0.385212	0.00211598	1	0.812	0.722		4	Thbs2	-0.479384	3.64647e-15	5.20789e-11	0.31	0.564		5	Bend5	-0.258092	9.45343e-05	1	0.216	0.334		6	Steap3
																2	Adgrd1	-0.979453	4.19093e-52	5.98548e-48	0.197	0.578		3	Ano1	-0.386055	0.00160139	1	0.636	0.499		4	Rps3a1	-0.480359	3.4752e-22	4.96328e-18	0.957	0.985		5	Tnfsf11	-0.258715	5.36131e-06	0.0765702	0.086	0.366		6	C2
																2	Col6a3	-0.979544	2.2511e-08	0.000321502	0.809	0.821		3	Elob	-0.386519	1.21958e-13	1.74181e-09	0.874	0.905		4	Meis2	-0.480694	2.5217e-11	3.60149e-07	0.457	0.63		5	Art4	-0.259138	1.41227e-13	2.01701e-09	0.154	0.398		6	Foxp1
																2	Fbn1	-0.98707	2.31326e-08	0.00033038	0.459	0.566		3	Tns3	-0.387135	2.20267e-37	3.14586e-33	0.229	0.482		4	Ntrk1	-0.482863	9.43715e-06	0.134781	0.438	0.534		5	Grpel1	-0.259572	2.27288e-09	3.24612e-05	0.552	0.697		6	Pid1
																2	Ntrk2	-0.987394	6.97596e-53	9.96306e-49	0.279	0.654		3	Lgals1	-0.388077	3.44471e-07	0.00491973	0.921	0.934		4	Clk1	-0.483352	1.45382e-11	2.07634e-07	0.78	0.883		5	Aprt	-0.259606	5.18903e-09	7.41097e-05	0.642	0.78		6	Hspg2
																2	Nr4a1	-0.99785	3.23308e-24	4.61749e-20	0.672	0.855		3	Hspd1	-0.391317	6.68579e-15	9.54865e-11	0.59	0.743		4	Vwa1	-0.483374	4.3851e-26	6.2628e-22	0.359	0.608		5	Dgcr6	-0.259723	1.57665e-24	2.25177e-20	0.21	0.455		6	Vat1
																2	Ifi27l2a	-1.00077	2.13179e-09	3.04463e-05	0.191	0.43		3	Cox4i1	-0.391597	2.42746e-12	3.46689e-08	0.85	0.912		4	Ltb	-0.484541	1.3257e-38	1.89336e-34	0.421	0.638		5	Rps16	-0.25993	5.77784e-05	0.825191	0.957	0.985		6	Ebf2
																2	Gpnmb	-1.00707	2.14062e-72	3.05723e-68	0.452	0.73		3	Atp5h	-0.391709	7.96421e-13	1.13745e-08	0.819	0.853		4	Sppl2a	-0.490743	3.33696e-10	4.76585e-06	0.535	0.69		5	Foxp2	-0.26086	2.41295e-13	3.44617e-09	0.21	0.384		6	Psap
																2	Ahnak2	-1.00819	1.19191e-34	1.70229e-30	0.41	0.658		3	Arid5b	-0.392822	2.52511e-07	0.00360636	0.548	0.604		4	Rack1	-0.49127	8.17561e-17	1.16764e-12	0.899	0.964		5	Hnrnpf	-0.261135	8.33962e-06	0.119106	0.852	0.911		6	Vit
																2	Loxl1	-1.00945	1.81835e-38	2.59697e-34	0.47	0.738		3	Rps20	-0.393552	6.87441e-25	9.81803e-21	0.981	0.985		4	Rps9	-0.494367	3.83717e-22	5.48025e-18	0.951	0.983		5	Syt13	-0.261464	1.66999e-14	2.38508e-10	0.151	0.436		6	Itm2b
																2	Adamtsl1	-1.02736	5.18646e-92	7.4073e-88	0.404	0.727		3	Pdpn	-0.393639	5.53304e-10	7.90228e-06	0.562	0.673		4	Rps15	-0.495497	8.76158e-16	1.25133e-11	0.859	0.938		5	Vdac2	-0.261506	2.63756e-19	3.76696e-15	0.441	0.754		6	Plac8
																2	Fn1	-1.03816	0.000164431	1	0.392	0.517		3	Romo1	-0.394013	5.33088e-10	7.61357e-06	0.631	0.771		4	Pabpc1	-0.496545	6.30158e-10	8.99992e-06	0.804	0.896		5	Dbi	-0.261717	0.000172665	1	0.719	0.815		6	Emilin2
																2	Thbd	-1.03867	3.14668e-15	4.49409e-11	0.441	0.618		3	Dpysl3	-0.39408	2.45775e-26	3.51016e-22	0.329	0.558		4	Junb	-0.497937	9.42109e-09	0.000134552	0.94	0.973		5	Rab34	-0.261764	1.49254e-07	0.00213165	0.744	0.773		6	Man1a
																2	Ifi205	-1.03998	2.743e-28	3.91755e-24	0.375	0.645		3	Rps3	-0.394291	3.23944e-17	4.62657e-13	0.976	0.955		4	Rnf150	-0.498296	8.51054e-05	1	0.307	0.438		5	Pthlh	-0.261999	2.14965e-41	3.07013e-37	0.065	0.386		6	Ecm2
																2	Xdh	-1.05458	3.04879e-19	4.35428e-15	0.521	0.694		3	Rpl27a	-0.394835	8.74145e-26	1.24845e-21	0.99	0.983		4	Galnt18	-0.502217	1.41635e-30	2.02283e-26	0.405	0.626		5	Eif3c	-0.262011	2.64121e-05	0.377218	0.62	0.728		6	Ifi205
																2	Uap1	-1.07469	3.04314e-39	4.34621e-35	0.461	0.743		3	Serping1	-0.39549	2.72555e-08	0.000389264	0.99	0.982		4	Nfkb2	-0.503699	4.38148e-30	6.25763e-26	0.37	0.625		5	Hmgn3	-0.262175	0.000560989	1	0.407	0.494		6	Sat1
																2	Pla1a	-1.07644	5.87471e-05	0.839026	0.162	0.384		3	Trmt112	-0.396431	1.84116e-19	2.62955e-15	0.536	0.763		4	Nxph1	-0.503877	5.3413e-17	7.62844e-13	0.318	0.488		5	Psma5	-0.262263	2.40595e-12	3.43618e-08	0.438	0.667		6	Chrdl1
																2	Anxa1	-1.07741	3.4897e-15	4.98399e-11	0.772	0.816		3	Ier5	-0.396705	9.36439e-05	1	0.826	0.808		4	Rplp0	-0.504008	8.42025e-20	1.20258e-15	0.967	0.981		5	Zfp68	-0.262293	1.56963e-14	2.24175e-10	0.309	0.494		6	Tmeff2
																2	Igf1	-1.07898	2.84269e-21	4.05993e-17	0.477	0.714		3	Bace2	-0.397419	3.81517e-27	5.44882e-23	0.512	0.623		4	Ucp2	-0.504686	2.55742e-21	3.65251e-17	0.562	0.716		5	Saraf	-0.262531	9.45219e-13	1.34996e-08	0.62	0.784		6	Kcnq1ot1
																2	Fndc1	-1.08776	3.47286e-24	4.95994e-20	0.109	0.466		3	Ran	-0.39827	1.83402e-15	2.61934e-11	0.743	0.858		4	Il1r1	-0.5055	4.88213e-17	6.97266e-13	0.639	0.818		5	Pdcl3	-0.26279	3.06378e-29	4.37569e-25	0.312	0.644		6	Tcf4
																2	Klf9	-1.09646	3.35152e-19	4.78664e-15	0.856	0.897		3	Ndufc2	-0.398604	7.34727e-11	1.04934e-06	0.586	0.709		4	Uba52	-0.50609	9.89594e-13	1.41334e-08	0.785	0.893		5	Tank	-0.263184	5.94739e-21	8.49406e-17	0.327	0.556		6	Rsrp1
																2	Lama2	-1.11053	8.36063e-57	1.19407e-52	0.266	0.632		3	Snrpf	-0.40126	1.07145e-16	1.53025e-12	0.605	0.783		4	Plpp1	-0.507604	7.0714e-06	0.100994	0.609	0.686		5	Cd99l2	-0.263256	1.10791e-07	0.00158231	0.491	0.566		6	Loxl1
																2	Gm12840	-1.1126	3.99776e-55	5.7096e-51	0.379	0.675		3	Chst1	-0.402695	0.0049202	1	0.714	0.563		4	Rpl13	-0.513039	2.86538e-35	4.09234e-31	0.984	0.991		5	Atf4	-0.26361	0.00189048	1	0.836	0.832		6	Uap1
																2	Ace	-1.11413	3.88615e-40	5.5502e-36	0.266	0.577		3	Sox4	-0.4046	2.88224e-24	4.11642e-20	0.36	0.561		4	Jund	-0.51357	1.55811e-15	2.2253e-11	0.981	0.991		5	Tpm3	-0.263966	1.7743e-06	0.0253406	0.648	0.801		6	Lgals3
																2	Ifi207	-1.1334	9.18906e-34	1.31238e-29	0.357	0.664		3	Rspo1	-0.405019	4.82106e-08	0.000688543	0.683	0.567		4	Ctss	-0.519255	1.06946e-24	1.5274e-20	0.128	0.414		5	Mbnl2	-0.264591	1.63008e-05	0.232808	0.577	0.683		6	Tgfbr2
																2	Vcan	-1.13676	1.47442e-42	2.10576e-38	0.251	0.586		3	Rpl35	-0.405949	5.98662e-20	8.55009e-16	0.971	0.967		4	Psme1	-0.521809	2.55861e-14	3.65421e-10	0.476	0.674		5	Tmem109	-0.264654	8.56368e-07	0.0122307	0.753	0.789		6	Steap4
																2	Cavin1	-1.14349	4.35463e-51	6.21928e-47	0.576	0.84		3	Npc2	-0.406379	2.4323e-09	3.47382e-05	0.871	0.892		4	Pi16	-0.522208	3.97559e-15	5.67794e-11	0.609	0.503		5	Rbx1	-0.264736	0.000216356	1	0.685	0.824		6	Rhoj
																2	Timp2	-1.15159	9.5135e-26	1.35872e-21	0.945	0.956		3	Rpl22	-0.407089	7.2808e-18	1.03984e-13	0.971	0.95		4	Saa3	-0.523807	0.00011177	1	0.397	0.333		5	Actb	-0.265171	0.00229254	1	0.991	0.994		6	Prss23
																2	Timp1	-1.15437	1.29161e-33	1.84467e-29	0.623	0.823		3	Mycbp2	-0.407143	1.66684e-10	2.38057e-06	0.733	0.813		4	Cbfa2t3	-0.524428	2.96067e-48	4.22843e-44	0.323	0.637		5	Exoc3l4	-0.265967	0.000108945	1	0.469	0.345		6	Egfr
																2	Ccdc80	-1.16286	1.42547e-27	2.03586e-23	0.603	0.768		3	Gdf10	-0.4079	7.0301e-15	1.00404e-10	0.776	0.464		4	Raph1	-0.525886	4.34839e-22	6.21037e-18	0.299	0.569		5	Olfr1033	-0.267927	0.000134817	1	0.494	0.488		6	Vcan
																2	Slit3	-1.17331	1.84818e-76	2.63957e-72	0.539	0.836		3	Csrp1	-0.40799	6.85135e-05	0.97851	0.674	0.682		4	Eef1b2	-0.527365	2.20489e-17	3.14902e-13	0.815	0.916		5	Cd300lg	-0.268045	0.000966986	1	0.596	0.553		6	Anxa3
																2	Hsd11b1	-1.18542	4.75221e-35	6.7871e-31	0.426	0.665		3	Sfrp4	-0.409678	2.06659e-11	2.9515e-07	0.633	0.436		4	Sept4	-0.528528	3.67309e-34	5.2459e-30	0.283	0.632		5	Cycs	-0.268087	0.000160154	1	0.664	0.735		6	Pltp
																2	Lsp1	-1.20207	2.1221e-58	3.03078e-54	0.39	0.693		3	Cox7b	-0.411057	7.04462e-09	0.000100611	0.702	0.743		4	Hnrnpa3	-0.529156	1.26436e-15	1.80576e-11	0.826	0.915		5	Hnrnpa0	-0.268575	3.29606e-05	0.470743	0.87	0.893		6	Gpx3
																2	Fabp4	-1.20979	5.596e-11	7.9922e-07	0.55	0.672		3	Gnai2	-0.411631	1.1115e-15	1.58745e-11	0.814	0.891		4	Dsc3	-0.530763	0.00106767	1	0.473	0.526		5	Jam3	-0.26917	1.16097e-13	1.6581e-09	0.58	0.66		6	Anxa1
																2	Col3a1	-1.2459	2.14904e-18	3.06927e-14	0.856	0.865		3	Igkc	-0.413179	1.72304e-18	2.46085e-14	0.464	0.5		4	Rapgef5	-0.532581	7.71969e-08	0.00110253	0.283	0.477		5	Skp1a	-0.269214	0.00300672	1	0.75	0.763		6	Gas1
																2	Cst3	-1.28801	8.58113e-17	1.22556e-12	0.987	0.986		3	Hsp90ab1	-0.413468	7.81862e-14	1.11666e-09	0.988	0.986		4	Rpl38	-0.532813	7.30546e-29	1.04337e-24	0.959	0.981		5	Fam3c	-0.269531	0.00290683	1	0.645	0.631		6	Metrnl
																2	Nid1	-1.29887	4.62588e-19	6.60669e-15	0.605	0.716		3	Ahnak	-0.414313	0.00223373	1	0.852	0.857		4	Ptgir	-0.53324	8.31963e-27	1.18821e-22	0.348	0.615		5	Ckap4	-0.269548	2.79571e-10	3.99283e-06	0.639	0.784		6	Col3a1
																2	Tmem100	-1.31087	1.95371e-44	2.79029e-40	0.333	0.624		3	Arhgdib	-0.41448	2.88292e-21	4.11739e-17	0.35	0.53		4	Aqp1	-0.534016	1.50213e-15	2.14534e-11	0.438	0.581		5	Nrn1	-0.27038	9.8419e-15	1.40562e-10	0.586	0.602		6	Prg4
																2	Fst	-1.31581	4.38085e-41	6.25673e-37	0.368	0.631		3	Pamr1	-0.414823	0.00243189	1	0.79	0.648		4	Psmb8	-0.53484	7.96497e-13	1.13756e-08	0.438	0.627		5	Degs1	-0.271068	3.05096e-15	4.35738e-11	0.488	0.773		6	Adm
																2	Srpx	-1.33808	2.67845e-49	3.82536e-45	0.696	0.887		3	Serpinb6b	-0.416423	1.08214e-31	1.54551e-27	0.414	0.527		4	Thsd7a	-0.540084	1.13231e-16	1.61717e-12	0.582	0.722		5	Wdr83os	-0.271253	0.000134138	1	0.713	0.778		6	Ang
																2	Fgl2	-1.34129	6.77572e-97	9.67708e-93	0.299	0.717		3	Glul	-0.416905	0.000114946	1	0.848	0.777		4	Fam43a	-0.540414	4.32548e-15	6.17764e-11	0.568	0.702		5	Fkbp4	-0.271562	8.98238e-11	1.28286e-06	0.738	0.768		6	Fgfr1
																2	Emp1	-1.36133	1.31888e-21	1.88362e-17	0.322	0.564		3	Il7	-0.416984	9.79924e-22	1.39953e-17	0.236	0.385		4	Vegfa	-0.54536	8.29946e-18	1.18533e-13	0.704	0.871		5	Eif1	-0.27189	2.74696e-05	0.392321	0.972	0.99		6	Ntrk2
																2	Cd248	-1.3683	1.64425e-41	2.34832e-37	0.279	0.599		3	Gm16685	-0.417365	4.10251e-71	5.8592e-67	0.205	0.483		4	Fosb	-0.546296	3.95198e-14	5.64421e-10	0.908	0.949		5	Adora2a	-0.272169	1.01911e-24	1.4555e-20	0.049	0.4		6	Klf4
																2	Fbln2	-1.38241	5.01063e-44	7.15618e-40	0.333	0.679		3	Shisa3	-0.418656	1.07202e-06	0.0153106	0.445	0.451		4	Smap2	-0.551565	1.08175e-08	0.000154496	0.481	0.593		5	Mrps16	-0.272257	5.8866e-14	8.40724e-10	0.438	0.679		6	Entpd2
																2	Gdf10	-1.39536	1.48268e-59	2.11756e-55	0.106	0.58		3	Eif3c	-0.419428	1.26296e-17	1.80375e-13	0.56	0.742		4	Cd55	-0.55187	0.00921747	1	0.283	0.383		5	Ddx24	-0.272771	0.000307681	1	0.657	0.726		6	Ar
																2	Ifi204	-1.40762	5.72396e-46	8.17496e-42	0.231	0.614		3	Gata6	-0.419713	1.58242e-26	2.26001e-22	0.343	0.561		4	Plxdc2	-0.555064	6.07747e-09	8.67984e-05	0.533	0.681		5	1810058I24Rik	-0.272954	0.00386119	1	0.485	0.564		6	Fndc1
																2	Scara5	-1.43535	1.29112e-58	1.84398e-54	0.37	0.746		3	Ptgs2	-0.420027	7.88332e-12	1.1259e-07	0.621	0.355		4	Marcksl1	-0.557464	1.25969e-10	1.79909e-06	0.399	0.523		5	Taf7	-0.273064	1.0675e-20	1.5246e-16	0.472	0.66		6	Lamc1
																2	Meg3	-1.4375	1.87358e-84	2.67584e-80	0.284	0.682		3	Hspe1	-0.420411	5.36089e-13	7.65642e-09	0.733	0.838		4	Spry2	-0.560142	0.00264047	1	0.481	0.556		5	Col6a6	-0.273298	0.0033648	1	0.244	0.311		6	Adgrd1
																2	Gpc3	-1.45284	8.67965e-58	1.23963e-53	0.39	0.668		3	Ndufa7	-0.420904	3.40693e-10	4.86578e-06	0.717	0.793		4	Col5a3	-0.562089	0.000109038	1	0.421	0.534		5	Atf1	-0.273655	6.18491e-06	0.0883329	0.574	0.61		6	Csrp2
																2	Prss23	-1.4561	4.8062e-43	6.86421e-39	0.59	0.79		3	Foxf1	-0.421754	1.03022e-19	1.47136e-15	0.629	0.634		4	Zmynd15	-0.571442	2.78719e-40	3.98067e-36	0.351	0.597		5	Hmox2	-0.273782	1.09378e-22	1.56213e-18	0.262	0.533		6	Ahnak
																2	Has1	-1.48516	2.82585e-65	4.03587e-61	0.29	0.641		3	Birc3	-0.42428	1.4087e-19	2.01191e-15	0.367	0.528		4	Bcl10	-0.573826	2.09741e-30	2.99551e-26	0.5	0.775		5	Pkig	-0.274295	0.000133427	1	0.568	0.608		6	Serpine2
																2	Nbl1	-1.54182	2.35646e-14	3.3655e-10	0.295	0.511		3	Gpx1	-0.425182	4.04132e-07	0.00577181	0.81	0.848		4	Lifr	-0.574206	0.000447884	1	0.484	0.545		5	Calm3	-0.274379	0.00148772	1	0.67	0.695		6	Podn
																2	Col15a1	-1.55936	2.5938e-31	3.70447e-27	0.142	0.499		3	Lbp	-0.426088	1.81922e-06	0.025982	0.743	0.589		4	Slco2a1	-0.574772	1.74352e-20	2.49009e-16	0.5	0.664		5	Tspan17	-0.274456	5.2366e-18	7.47891e-14	0.133	0.332		6	Svep1
																2	Serpine2	-1.5652	1.78808e-71	2.55374e-67	0.22	0.661		3	Metap2	-0.426686	7.02633e-20	1.0035e-15	0.462	0.699		4	Fas	-0.575258	1.81718e-23	2.5953e-19	0.399	0.648		5	Serp1	-0.275306	5.36893e-15	7.6679e-11	0.565	0.773		6	Col14a1
																2	Ugdh	-1.56534	3.13068e-27	4.47124e-23	0.512	0.706		3	Filip1l	-0.42962	1.31599e-21	1.87949e-17	0.362	0.53		4	Ccl11	-0.575311	4.00009e-10	5.71292e-06	0.81	0.921		5	Tcp11l2	-0.27538	3.00515e-34	4.29195e-30	0.324	0.627		6	Col1a2
																2	Medag	-1.56732	1.2186e-91	1.7404e-87	0.412	0.818		3	Smpd3	-0.430471	0.000705425	1	0.562	0.382		4	Tap2	-0.575884	1.11443e-14	1.59163e-10	0.432	0.632		5	Naa20	-0.275709	2.17219e-23	3.10232e-19	0.367	0.641		6	Pla1a
																2	Pcolce2	-1.57905	6.91519e-55	9.87627e-51	0.242	0.629		3	Trim47	-0.430903	5.6795e-20	8.11146e-16	0.698	0.794		4	Mme	-0.578167	6.9729e-10	9.9587e-06	0.207	0.421		5	Cdh2	-0.275721	0.00622681	1	0.42	0.322		6	Lbp
																2	Cfh	-1.62437	6.80388e-47	9.7173e-43	0.545	0.803		3	Eif5a	-0.431132	9.54033e-11	1.36255e-06	0.943	0.934		4	Il7	-0.579969	2.68204e-06	0.0383049	0.223	0.384		5	Rab5a	-0.275789	3.14106e-05	0.448606	0.648	0.695		6	Emp1
																2	Tnxb	-1.63637	5.86682e-38	8.37899e-34	0.421	0.702		3	Nfkb2	-0.433098	2.56792e-42	3.6675e-38	0.376	0.629		4	Colec12	-0.584201	3.5713e-21	5.10054e-17	0.511	0.731		5	Dnm3os	-0.275852	7.74523e-07	0.0110617	0.182	0.358		6	Galnt15
																2	Apod	-1.64869	4.62976e-07	0.00661222	0.375	0.509		3	Pdlim4	-0.433242	9.87941e-32	1.41098e-27	0.393	0.677		4	Tra2a	-0.591973	1.30165e-10	1.85901e-06	0.72	0.849		5	Actn4	-0.276003	7.44021e-05	1	0.614	0.667		6	Camk2n1
																2	Mmp2	-1.65583	1.43113e-57	2.04394e-53	0.388	0.736		3	Eef1d	-0.433448	2.36626e-14	3.37949e-10	0.81	0.887		4	Rps3	-0.592479	6.10803e-30	8.72349e-26	0.91	0.965		5	Atpif1	-0.276143	0.000271344	1	0.58	0.694		6	Tsc22d3
																2	Gfpt2	-1.68615	5.39794e-41	7.70933e-37	0.348	0.674		3	Eif3e	-0.434954	3.5071e-14	5.00885e-10	0.581	0.74		4	Gpm6b	-0.593332	3.06442e-10	4.37661e-06	0.584	0.703		5	Clec11a	-0.276411	9.41974e-05	1	0.552	0.419		6	Adamtsl1
																2	Ackr3	-1.72497	3.10219e-26	4.43055e-22	0.195	0.503		3	Smap2	-0.43667	1.11428e-30	1.59142e-26	0.429	0.603		4	Klf6	-0.594106	1.45059e-06	0.0207173	0.682	0.746		5	Nfia	-0.276499	1.64899e-05	0.235508	0.833	0.891		6	Ahnak2
																2	Efemp1	-1.74433	4.36898e-48	6.23978e-44	0.268	0.646		3	Nfkbie	-0.436784	1.72957e-87	2.47018e-83	0.124	0.526		4	Rpl5	-0.595478	4.24698e-19	6.06553e-15	0.834	0.935		5	Atp6v1g1	-0.276731	1.40737e-05	0.201001	0.744	0.834		6	Cavin1
																2	S100a6	-1.74833	1.27197e-71	1.81663e-67	0.918	0.958		3	Rpl18a	-0.436877	5.34122e-23	7.62833e-19	0.971	0.971		4	Ptma	-0.60053	6.42076e-24	9.17013e-20	0.984	0.993		5	Abhd17c	-0.276818	0.000405575	1	0.552	0.582		6	Ccl11
																2	Ogn	-1.76952	1.37952e-70	1.97023e-66	0.466	0.789		3	Rps9	-0.439385	6.10834e-22	8.72393e-18	0.993	0.977		4	Mafb	-0.607624	1.97151e-12	2.81571e-08	0.296	0.494		5	Prcp	-0.276878	1.9672e-16	2.80955e-12	0.444	0.639		6	Celf2
																2	Fbln1	-1.77725	4.69716e-42	6.70849e-38	0.333	0.657		3	Fgl2	-0.439484	1.05636e-16	1.50869e-12	0.821	0.626		4	Serpina3g	-0.607939	9.23435e-11	1.31885e-06	0.22	0.427		5	Rnf7	-0.277017	9.26216e-12	1.32282e-07	0.485	0.723		6	Crispld2
																2	Igfbp5	-1.8738	2.04956e-26	2.92719e-22	0.461	0.696		3	Lpar1	-0.440301	7.7818e-22	1.1114e-17	0.383	0.579		4	Rpl21	-0.612321	1.39136e-34	1.98714e-30	0.921	0.976		5	Fth1	-0.277602	8.46959e-08	0.00120963	0.997	1		6	Cd248
																2	Cd34	-1.89311	9.61717e-58	1.37352e-53	0.098	0.587		3	Actn1	-0.441034	1.0712e-22	1.52989e-18	0.398	0.55		4	Plvap	-0.618634	4.56265e-16	6.51638e-12	0.476	0.652		5	Sppl2a	-0.277857	8.31675e-08	0.0011878	0.534	0.688		6	Errfi1
																2	Serpinf1	-1.93554	6.53207e-64	9.32911e-60	0.641	0.86		3	mt-Cytb	-0.441266	1.96048e-13	2.79996e-09	1	0.995		4	Ccnd1	-0.619489	2.74298e-06	0.0391753	0.372	0.508		5	Tmem51	-0.278573	3.46816e-11	4.95323e-07	0.417	0.493		6	Gpnmb
																2	Smoc2	-2.05689	1.32771e-66	1.89623e-62	0.333	0.671		3	Rpl31	-0.442698	5.7276e-14	8.18016e-10	0.824	0.862		4	Tsc22d1	-0.623336	6.07957e-16	8.68284e-12	0.622	0.775		5	Pld3	-0.27895	1.18452e-07	0.00169173	0.58	0.619		6	Lama2
																2	Penk	-2.06336	5.52664e-99	7.89314e-95	0.439	0.794		3	Pnkd	-0.442735	4.85176e-53	6.92928e-49	0.293	0.614		4	Apoc1	-0.623505	1.75301e-10	2.50365e-06	0.323	0.485		5	Sertad2	-0.27896	1.58216e-20	2.25964e-16	0.253	0.485		6	Igf1
																2	Timp3	-2.11935	4.49855e-42	6.42483e-38	0.568	0.785		3	Rps8	-0.444073	1.6166e-33	2.30882e-29	0.998	0.989		4	Rpl12	-0.624309	1.52129e-23	2.17271e-19	0.889	0.954		5	Serpina3f	-0.279991	4.17915e-25	5.96866e-21	0.552	0.256		6	Slit3
																2	Ly6c1	-2.1631	7.10633e-36	1.01493e-31	0.339	0.631		3	Tnfaip3	-0.444364	8.74312e-19	1.24869e-14	0.424	0.528		4	Ccl9	-0.630658	1.57144e-26	2.24433e-22	0.508	0.667		5	Hnrnpl	-0.280319	2.11291e-11	3.01766e-07	0.605	0.794		6	Srpx
																2	Ecm1	-2.17176	2.09473e-55	2.99169e-51	0.408	0.72		3	Rbm3	-0.446513	2.96401e-12	4.23319e-08	0.688	0.82		4	Cxcl9	-0.631318	0.00285163	1	0.109	0.272		5	Sap18	-0.281103	5.01347e-17	7.16024e-13	0.38	0.645		6	S100a6
																2	Pi16	-2.19237	1.40407e-06	0.0200529	0.399	0.537		3	Rpl37	-0.44935	7.01104e-30	1.00132e-25	0.986	0.983		4	Spon1	-0.637556	4.26788e-10	6.09539e-06	0.171	0.392		5	Msrb1	-0.281325	4.09102e-09	5.8428e-05	0.614	0.694		6	Ace
																2	Ly6a	-2.22682	1.08317e-41	1.54698e-37	0.743	0.809		3	Cd55	-0.450085	0.00385992	1	0.381	0.369		4	Rps16	-0.638291	5.11523e-40	7.30557e-36	0.97	0.983		5	Nr1h3	-0.281896	6.73856e-07	0.00962402	0.562	0.591		6	Zbtb20
																2	Inmt	-2.2319	1.29877e-106	1.85491e-102	0.408	0.851		3	Rps28	-0.450113	1.35527e-22	1.9356e-18	0.988	0.985		4	H2-D1	-0.641016	6.72004e-34	9.59757e-30	0.943	0.971		5	Dcaf13	-0.282122	6.25819e-18	8.93794e-14	0.401	0.57		6	Lsp1
																2	Dpep1	-2.32461	1.80584e-75	2.57911e-71	0.534	0.82		3	Ywhaz	-0.450598	2.6895e-08	0.000384114	0.724	0.774		4	Nr2f1	-0.64991	1.60858e-15	2.29738e-11	0.274	0.522		5	Tram1	-0.282231	1.49639e-07	0.00213715	0.759	0.852		6	Thbd
																2	Cxcl14	-2.35759	2.14221e-50	3.0595e-46	0.246	0.587		3	H2-Ab1	-0.450721	2.44099e-18	3.48623e-14	0.279	0.428		4	H3f3b	-0.651982	8.49799e-20	1.21368e-15	0.905	0.961		5	Epb41	-0.282732	5.2912e-27	7.5569e-23	0.191	0.461		6	Ifi207
																2	Plpp3	-2.36636	1.05903e-68	1.5125e-64	0.47	0.8		3	Chchd2	-0.451848	8.4273e-18	1.20359e-13	0.898	0.956		4	Tnfsf13b	-0.657379	0.0068949	1	0.543	0.588		5	Arhgef17	-0.283001	4.30579e-11	6.14952e-07	0.367	0.522		6	Tmem100
																2	Gsn	-2.42795	3.9973e-106	5.70894e-102	0.98	0.995		3	Ddr2	-0.453074	1.914e-09	2.73357e-05	0.543	0.616		4	Htra3	-0.659809	0.00011886	1	0.761	0.808		5	Prkcd	-0.283672	4.79817e-14	6.85275e-10	0.306	0.461		6	Dcn
																2	Mfap5	-2.43026	1.41078e-96	2.01488e-92	0.235	0.718		3	Meox2	-0.453199	6.5826e-06	0.0940127	0.721	0.69		4	B2m	-0.671365	1.95145e-43	2.78706e-39	0.957	0.977		5	Arrdc4	-0.283838	2.64259e-25	3.77414e-21	0.275	0.533		6	Klf2
																2	Lum	-2.45189	7.77716e-80	1.11073e-75	0.171	0.696		3	Cadm3	-0.455043	0.00412467	1	0.629	0.573		4	Klf2	-0.682741	1.36909e-06	0.0195534	0.761	0.833		5	Tmem205	-0.283896	0.00172369	1	0.42	0.513		6	Fgl2
																2	Mt2	-2.81711	3.34612e-113	4.77893e-109	0.568	0.873		3	Rpl32	-0.455298	1.34184e-24	1.91641e-20	0.983	0.974		4	CR974586.4	-0.692173	1.46893e-14	2.09792e-10	0.519	0.654		5	Ripply3	-0.284423	0.000179892	1	0.59	0.422		6	Scara5
																2	Sparcl1	-2.85476	1.05097e-84	1.501e-80	0.341	0.719		3	Atp5l	-0.45552	3.28549e-14	4.69234e-10	0.824	0.896		4	Cd82	-0.696355	1.82501e-13	2.60649e-09	0.318	0.493		5	Yipf4	-0.285059	8.25073e-25	1.17837e-20	0.377	0.717		6	Scn7a
																2	Mt1	-2.99148	8.60824e-112	1.22943e-107	0.816	0.96		3	Marcksl1	-0.458219	3.18093e-29	4.543e-25	0.374	0.53		4	Rpl13a	-0.712207	7.56665e-33	1.08067e-28	0.872	0.962		5	Herpud1	-0.285086	8.50276e-06	0.121436	0.747	0.779		6	Dpt
																2	Igfbp6	-3.65173	3.0415e-102	4.34387e-98	0.275	0.753		3	Tsc22d1	-0.458865	2.21656e-09	3.16569e-05	0.731	0.76		4	Cd74	-0.713339	1.64783e-09	2.35343e-05	0.196	0.433		5	A830082K12Rik	-0.285156	2.72215e-24	3.88778e-20	0.324	0.514		6	Xdh
																								3	Fads3	-0.465664	6.82312e-89	9.74478e-85	0.183	0.574		4	Serpina10	-0.713916	2.20019e-21	3.14231e-17	0.495	0.6		5	Tspan4	-0.285348	9.14293e-05	1	0.756	0.783		6	Hsd11b1
																								3	Saa3	-0.465709	1.37416e-13	1.96258e-09	0.538	0.309		4	Dram1	-0.71783	2.89046e-44	4.12815e-40	0.486	0.77		5	Bcl10	-0.285551	8.2767e-11	1.18208e-06	0.701	0.746		6	Gadd45g
																								3	Rpl27	-0.466218	9.06522e-22	1.2947e-17	0.948	0.956		4	Dnajb1	-0.718387	0.000574474	1	0.573	0.616		5	Ivns1abp	-0.28622	1.01772e-08	0.000145351	0.531	0.593		6	Ccdc80
																								3	Ctss	-0.466878	1.65919e-14	2.36965e-10	0.352	0.383		4	Rps19	-0.719491	1.78623e-36	2.55109e-32	0.967	0.987		5	Ctsk	-0.286236	4.42023e-09	6.31298e-05	0.469	0.643		6	Lrp1
																								3	Rpl29	-0.468033	5.39249e-18	7.70156e-14	0.938	0.945		4	Calcrl	-0.72116	6.14442e-24	8.77545e-20	0.12	0.435		5	Fblim1	-0.286838	4.06109e-10	5.80004e-06	0.59	0.556		6	Ifi204
																								3	Cd74	-0.469852	4.01904e-23	5.73999e-19	0.269	0.425		4	Spns2	-0.726025	1.207e-08	0.000172383	0.34	0.47		5	Nck1	-0.287139	4.79409e-12	6.84692e-08	0.519	0.693		6	Plxdc2
																								3	Galnt18	-0.472396	2.6399e-22	3.7703e-18	0.562	0.605		4	Serpine1	-0.735905	3.72062e-34	5.3138e-30	0.342	0.657		5	Srsf7	-0.287226	2.63793e-05	0.376748	0.873	0.899		6	Fmo2
																								3	Dpp4	-0.472894	1.54066e-14	2.20036e-10	0.505	0.268		4	Csmd1	-0.739871	4.97701e-12	7.10817e-08	0.503	0.642		5	Timm17a	-0.287249	6.78403e-19	9.68895e-15	0.352	0.603		6	Has1
																								3	Rps12	-0.474769	3.18208e-25	4.54465e-21	0.981	0.978		4	Ecscr	-0.740317	4.15033e-13	5.9275e-09	0.31	0.517		5	Akr1c13	-0.287423	9.7158e-06	0.138761	0.568	0.524		6	Medag
																								3	Wnt6	-0.477447	1.76778e-26	2.52474e-22	0.71	0.659		4	Mrpl38	-0.742135	4.39021e-12	6.2701e-08	0.636	0.727		5	Synpo	-0.287503	0.00745647	1	0.503	0.479		6	Col15a1
																								3	Rps11	-0.48079	5.81817e-26	8.30951e-22	0.974	0.971		4	Msc	-0.748529	1.17673e-37	1.6806e-33	0.446	0.679		5	Cuedc2	-0.287779	3.28277e-11	4.68845e-07	0.497	0.633		6	Gdf10
																								3	Pdgfa	-0.481014	7.96497e-42	1.13756e-37	0.519	0.657		4	C3	-0.750374	1.55416e-25	2.21965e-21	0.886	0.962		5	Tnfsf12	-0.288842	8.01798e-06	0.114513	0.571	0.68		6	Adamts5
																								3	Sdf2l1	-0.482126	9.35548e-30	1.33615e-25	0.674	0.778		4	Clec2d	-0.756636	1.50333e-15	2.14706e-11	0.617	0.791		5	Psma6	-0.289224	8.43225e-09	0.000120429	0.648	0.734		6	Nbl1
																								3	Rpl19	-0.48266	1.55936e-32	2.22707e-28	0.99	0.977		4	Kctd12	-0.758667	6.82498e-05	0.974744	0.56	0.614		5	Hoxc8	-0.289873	1.5183e-21	2.16843e-17	0.441	0.624		6	Selenop
																								3	Cdkn2c	-0.482713	1.06173e-22	1.51637e-18	0.281	0.384		4	Phlda1	-0.76869	1.11157e-11	1.58754e-07	0.726	0.83		5	Ndufv3	-0.290355	6.22228e-07	0.00888666	0.509	0.692		6	Fabp4
																								3	Ltb	-0.48289	1.36826e-18	1.95416e-14	0.598	0.614		4	Nudt4	-0.775481	2.42692e-17	3.46612e-13	0.429	0.667		5	Tmx1	-0.290488	1.44933e-35	2.06994e-31	0.392	0.687		6	Meg3
																								3	Rpl39	-0.484902	1.89697e-31	2.70925e-27	0.983	0.981		4	C4b	-0.77775	1.188e-22	1.6967e-18	0.644	0.856		5	Ccdc47	-0.29055	5.56318e-24	7.94533e-20	0.454	0.691		6	Abca8a
																								3	Set	-0.485355	4.29216e-18	6.13007e-14	0.621	0.82		4	Irf8	-0.784085	1.5247e-25	2.17757e-21	0.304	0.578		5	Abcb1b	-0.291174	3.2277e-14	4.6098e-10	0.494	0.588		6	Gpc3
																								3	Ndrg1	-0.485544	5.29062e-41	7.55606e-37	0.321	0.618		4	Nfkbiz	-0.784686	9.97516e-19	1.42465e-14	0.489	0.686		5	Cfap20	-0.291465	1.29662e-12	1.85183e-08	0.438	0.613		6	Timp2
																								3	Mrpl52	-0.488039	1.60434e-10	2.29132e-06	0.769	0.835		4	Gm42418	-0.794793	2.25905e-12	3.22637e-08	0.641	0.808		5	Ces2g	-0.291877	3.39536e-30	4.84925e-26	0.386	0.651		6	Gfpt2
																								3	Igfbp7	-0.488213	3.51867e-14	5.02537e-10	0.981	0.971		4	Col4a2	-0.812433	2.2452e-15	3.20659e-11	0.818	0.89		5	Nog	-0.291971	7.58186e-14	1.08284e-09	0.577	0.581		6	Htra3
																								3	Rps15a	-0.488405	6.6325e-33	9.47253e-29	0.988	0.977		4	Cotl1	-0.819149	9.22454e-62	1.31745e-57	0.291	0.694		5	Sec61b	-0.292727	7.74631e-06	0.110633	0.802	0.877		6	Txnip
																								3	Prrx1	-0.488456	2.08054e-12	2.97143e-08	0.729	0.856		4	Ptgs2	-0.819994	1.5043e-06	0.0214844	0.253	0.413		5	Fam174b	-0.293793	4.37742e-18	6.25183e-14	0.531	0.615		6	Klf9
																								3	Ppia	-0.489979	4.30642e-25	6.15043e-21	0.979	0.982		4	Btg2	-0.838171	3.98531e-18	5.69182e-14	0.804	0.906		5	Dhx15	-0.293851	6.57138e-08	0.000938525	0.58	0.69		6	Ugdh
																								3	C7	-0.490002	4.31853e-21	6.16773e-17	0.69	0.682		4	Sox4	-0.838776	3.28383e-21	4.68997e-17	0.302	0.565		5	Adam12	-0.294353	4.83228e-06	0.0690146	0.019	0.278		6	Efemp1
																								3	Eef1b2	-0.492482	1.22456e-15	1.74891e-11	0.883	0.907		4	Srgn	-0.838903	4.44733e-11	6.35167e-07	0.614	0.698		5	4930523C07Rik	-0.294413	3.14672e-05	0.449414	0.698	0.718		6	Nid1
																								3	Manf	-0.493052	2.9939e-09	4.27588e-05	0.843	0.884		4	H2-Q6	-0.853339	3.0521e-19	4.35902e-15	0.207	0.503		5	Snrpb	-0.294891	1.41453e-05	0.202024	0.79	0.846		6	Pcolce2
																								3	Olfml2b	-0.493407	0.00393458	1	0.748	0.577		4	S1pr3	-0.871069	7.93469e-14	1.13323e-09	0.497	0.612		5	Creg1	-0.294957	6.46048e-07	0.00922686	0.673	0.765		6	Fbln2
																								3	Rpl21	-0.494031	2.32343e-30	3.31833e-26	0.979	0.968		4	Pnrc1	-0.873321	9.92354e-30	1.41728e-25	0.739	0.898		5	Tmed10	-0.295356	0.000172349	1	0.917	0.933		6	Cd34
																								3	Vegfc	-0.495021	1.48399e-25	2.11943e-21	0.381	0.539		4	H2-Ab1	-0.877881	1.09785e-14	1.56794e-10	0.163	0.441		5	Rpl19	-0.296003	1.15024e-05	0.164277	0.944	0.983		6	Rnase4
																								3	Serbp1	-0.496404	2.74871e-11	3.92571e-07	0.795	0.889		4	Jun	-0.886313	1.76813e-36	2.52524e-32	0.967	0.992		5	Ppp1ca	-0.296718	7.28051e-09	0.00010398	0.698	0.81		6	Cfh
																								3	Sec61g	-0.498078	2.06241e-16	2.94554e-12	0.91	0.945		4	H2-K1	-0.892502	1.44536e-64	2.06426e-60	0.94	0.973		5	Ppp1r11	-0.2971	9.86792e-08	0.00140934	0.574	0.648		6	Tnxb
																								3	Myof	-0.498554	4.13705e-37	5.90854e-33	0.307	0.557		4	Rhob	-0.909335	2.32409e-20	3.31926e-16	0.802	0.894		5	Atp6v0c	-0.297417	4.4488e-05	0.635377	0.898	0.921		6	Fbln1
																								3	Cyp26b1	-0.498846	0.00131879	1	0.652	0.494		4	Grem1	-0.920786	1.59243e-28	2.27431e-24	0.413	0.6		5	Gja4	-0.29769	3.9955e-11	5.70637e-07	0.049	0.318		6	F3
																								3	Rps13	-0.500818	5.40135e-24	7.71421e-20	0.971	0.977		4	Lamb1	-0.935512	8.05259e-37	1.15007e-32	0.416	0.677		5	Shisa4	-0.297999	5.91067e-32	8.44162e-28	0.194	0.473		6	Cst3
																								3	Rpl9	-0.501191	1.12915e-25	1.61265e-21	0.993	0.981		4	Hspa1a	-0.938175	4.2038e-07	0.00600387	0.535	0.625		5	Mrps12	-0.299392	8.31784e-28	1.18795e-23	0.389	0.674		6	Ly6c1
																								3	Rps15	-0.502337	8.79191e-18	1.25566e-13	0.893	0.934		4	AW112010	-0.957079	8.91616e-27	1.27341e-22	0.476	0.728		5	H2-K1	-0.299461	1.10415e-11	1.57695e-07	0.96	0.97		6	Ackr3
																								3	Rpl26	-0.502867	1.30465e-30	1.8633e-26	0.974	0.961		4	Stmn2	-0.965507	8.33106e-16	1.18984e-11	0.356	0.558		5	Snap23	-0.299585	2.09229e-11	2.9882e-07	0.398	0.538		6	Mgp
																								3	Rpl18	-0.506611	1.56002e-34	2.22802e-30	0.976	0.976		4	Cxcl1	-0.983444	4.20038e-14	5.99898e-10	0.658	0.801		5	Psma1	-0.299925	5.54773e-08	0.000792327	0.58	0.661		6	Mmp2
																								3	Rpl10a	-0.507847	1.62698e-25	2.32365e-21	0.936	0.966		4	Itih5	-0.998744	2.82561e-33	4.03553e-29	0.37	0.717		5	Fnbp1l	-0.300637	0.000222681	1	0.463	0.347		6	Cxcl14
																								3	Efnb1	-0.508453	3.44135e-61	4.91494e-57	0.357	0.658		4	Btg1	-0.999583	6.60399e-25	9.43182e-21	0.579	0.792		5	Mgat4b	-0.300687	5.19819e-24	7.42405e-20	0.494	0.735		6	Ecm1
																								3	Fas	-0.509121	6.93165e-28	9.89978e-24	0.46	0.643		4	Plin2	-1.00392	1.43742e-22	2.05293e-18	0.601	0.756		5	Luc7l2	-0.301028	2.20718e-05	0.31523	0.815	0.878		6	Mt2
																								3	Rplp1	-0.510489	4.99741e-41	7.1373e-37	0.998	0.989		4	Slc15a3	-1.00739	4.67684e-20	6.67946e-16	0.37	0.586		5	Ptpn1	-0.303266	0.000203495	1	0.682	0.687		6	Plpp3
																								3	Gxylt2	-0.511941	5.54966e-13	7.92602e-09	0.698	0.724		4	Ly6k	-1.01186	1.28439e-22	1.83436e-18	0.56	0.703		5	Rnaset2b	-0.303272	0.00895914	1	0.293	0.38		6	Serpinf1
																								3	Wdr83os	-0.514232	8.5174e-27	1.21645e-22	0.569	0.804		4	Slc1a3	-1.0143	1.56266e-49	2.23179e-45	0.484	0.78		5	Cacybp	-0.303278	7.90278e-11	1.12867e-06	0.515	0.68		6	Apod
																								3	Rpl10	-0.516543	2.51804e-25	3.59627e-21	0.986	0.977		4	Trf	-1.03816	1.09391e-30	1.56232e-26	0.486	0.678		5	Tmem204	-0.303446	3.4348e-17	4.90558e-13	0.191	0.421		6	Igfbp5
																								3	Ly6c1	-0.517294	0.00147143	1	0.76	0.559		4	Lpl	-1.08493	1.08507e-26	1.5497e-22	0.81	0.944		5	St13	-0.304639	2.38319e-08	0.000340367	0.667	0.872		6	Lum
																								3	Eef1g	-0.518757	3.36419e-16	4.80474e-12	0.74	0.85		4	Mustn1	-1.09646	1.1054e-26	1.57874e-22	0.503	0.724		5	Mdh1	-0.304652	1.4952e-13	2.13545e-09	0.441	0.685		6	Smoc2
																								3	Fkbp2	-0.51897	2.44176e-30	3.48732e-26	0.614	0.843		4	Nfkbia	-1.12485	3.14945e-22	4.49805e-18	0.821	0.894		5	Phpt1	-0.304997	4.70116e-11	6.7142e-07	0.327	0.495		6	Ogn
																								3	Snrpd2	-0.519056	4.85658e-21	6.93616e-17	0.567	0.783		4	Bst1	-1.12773	3.10978e-34	4.44139e-30	0.524	0.672		5	Stx5a	-0.306438	3.80701e-07	0.00543717	0.568	0.622		6	Clec3b
																								3	Rpl36a	-0.519734	1.51231e-25	2.15988e-21	0.931	0.949		4	Cxcl12	-1.13586	2.49032e-19	3.55667e-15	0.965	0.972		5	Lama5	-0.307019	2.25654e-19	3.22279e-15	0.571	0.594		6	Timp3
																								3	Rpl13a	-0.520685	6.07728e-20	8.67957e-16	0.962	0.949		4	Epas1	-1.13985	6.90286e-48	9.85867e-44	0.342	0.7		5	Esf1	-0.307098	7.94238e-24	1.13433e-19	0.318	0.596		6	Inmt
																								3	Tgfbi	-0.521354	2.46457e-10	3.5199e-06	0.71	0.782		4	Marcks	-1.14531	9.86849e-41	1.40942e-36	0.595	0.818		5	Fscn1	-0.307878	0.00244875	1	0.321	0.386		6	Mt1
																								3	Rpl35a	-0.523249	3.46062e-38	4.94245e-34	0.99	0.98		4	Cxcl16	-1.15762	1.92928e-44	2.7554e-40	0.495	0.794		5	Uqcrb	-0.307894	5.97691e-05	0.853622	0.722	0.799		6	Penk
																								3	Aqp1	-0.523651	6.13193e-58	8.75762e-54	0.369	0.595		4	Cpxm1	-1.15837	2.41659e-17	3.45137e-13	0.75	0.8		5	Zfp36l1	-0.308024	1.75285e-06	0.0250343	0.978	0.963		6	Mfap5
																								3	Creb5	-0.52814	5.58194e-40	7.97213e-36	0.179	0.397		4	Igfbp3	-1.16406	2.89494e-27	4.13455e-23	0.429	0.736		5	Wdr86	-0.309279	2.60148e-34	3.71543e-30	0.111	0.45		6	Ly6a
																								3	Sbsn	-0.5292	0.00241908	1	0.486	0.32		4	Ier5	-1.16764	4.48942e-30	6.41179e-26	0.685	0.828		5	Raly	-0.309394	0.00176266	1	0.722	0.729		6	Sparcl1
																								3	Rps3a1	-0.529571	5.08369e-35	7.26053e-31	0.993	0.979		4	Gm13889	-1.25737	9.37537e-23	1.33899e-18	0.476	0.655		5	Ptprf	-0.309556	6.24131e-06	0.0891384	0.265	0.402		6	Dpep1
																								3	Eln	-0.53001	1.73882e-22	2.48338e-18	0.393	0.584		4	Dclk1	-1.26235	2.1632e-31	3.08948e-27	0.514	0.73		5	C1d	-0.310494	4.02116e-10	5.74301e-06	0.435	0.603		6	Gsn
																								3	Hmgn1	-0.530115	3.08076e-18	4.39994e-14	0.75	0.901		4	Hmgcs2	-1.28282	8.8555e-27	1.26474e-22	0.747	0.857		5	Tmbim6	-0.3105	1.94149e-05	0.277283	0.778	0.875		6	Igfbp6
																								3	Phlda1	-0.531223	2.70933e-06	0.0386946	0.783	0.823		4	Ccl7	-1.2847	7.45747e-29	1.06508e-24	0.557	0.742		5	Psmb2	-0.311262	1.11916e-09	1.59838e-05	0.577	0.761
																								3	Dact1	-0.532547	1.94391e-29	2.77629e-25	0.486	0.675		4	Csf2rb2	-1.31409	3.1365e-44	4.47956e-40	0.272	0.624		5	Nup98	-0.311272	5.77865e-44	8.25306e-40	0.238	0.62
																								3	Clec2d	-0.533508	7.39813e-12	1.0566e-07	0.693	0.782		4	Lepr	-1.34388	9.07449e-51	1.29602e-46	0.285	0.666		5	Plxnb2	-0.311386	0.000786341	1	0.58	0.602
																								3	Rps29	-0.535753	6.09259e-49	8.70144e-45	0.998	0.989		4	Rgs5	-1.40843	1.92624e-37	2.75105e-33	0.391	0.654		5	Gjc1	-0.312038	0.00159711	1	0.543	0.551
																								3	Atp5g2	-0.536225	2.66867e-20	3.8114e-16	0.76	0.865		4	Ugcg	-1.42235	3.50966e-49	5.01249e-45	0.212	0.647		5	Rnf122	-0.312128	3.21772e-40	4.59554e-36	0.167	0.472
																								3	Ablim1	-0.536513	9.12098e-22	1.30266e-17	0.486	0.685		4	Vcam1	-1.434	2.10871e-30	3.01166e-26	0.527	0.742		5	Acvr2a	-0.312909	8.98739e-13	1.28358e-08	0.42	0.577
																								3	Rps17	-0.541445	7.20173e-23	1.02855e-18	0.855	0.912		4	H2-Q7	-1.5252	1.33691e-63	1.90937e-59	0.258	0.713		5	Efnb1	-0.312937	1.63775e-09	2.33903e-05	0.515	0.628
																								3	Rps2	-0.542385	1.27302e-36	1.81813e-32	0.993	0.987		4	Ifitm1	-1.61958	9.42504e-47	1.34608e-42	0.633	0.849		5	Lsamp	-0.312991	0.000630792	1	0.318	0.397
																								3	Rpsa	-0.54393	1.03115e-40	1.47269e-36	0.986	0.99		4	Birc2	-1.65191	9.68641e-53	1.38341e-48	0.503	0.801		5	Cops8	-0.313013	2.38189e-22	3.40182e-18	0.444	0.641
																								3	Adgrd1	-0.544858	2.95628e-06	0.0422215	0.714	0.489		4	Vtn	-1.67187	4.75687e-81	6.79376e-77	0.44	0.801		5	Sox9	-0.313105	1.34266e-05	0.191759	0.398	0.488
																								3	Cd82	-0.544981	1.13298e-61	1.61812e-57	0.21	0.514		4	Mfge8	-1.71861	6.4149e-26	9.16176e-22	0.815	0.897		5	Glrx3	-0.314517	5.35771e-23	7.65188e-19	0.404	0.735
																								3	Cxcl10	-0.547213	1.18822e-16	1.69701e-12	0.164	0.273		4	Cxcl13	-1.74944	4.57098e-46	6.52827e-42	0.549	0.829		5	Atp5f1	-0.314892	1.77387e-06	0.0253345	0.66	0.81
																								3	Nxph1	-0.547233	5.38231e-09	7.68702e-05	0.481	0.465		4	Ccl2	-1.95591	6.72143e-22	9.59955e-18	0.391	0.596		5	Sh3bgrl	-0.315228	5.63806e-10	8.05227e-06	0.377	0.573
																								3	Nme1	-0.549018	2.82708e-26	4.03763e-22	0.688	0.822		4	Tmem176b	-2.01971	4.35073e-74	6.21371e-70	0.715	0.928		5	Laptm4b	-0.315274	5.59667e-37	7.99316e-33	0.231	0.524
																								3	Rpl11	-0.551851	3.25764e-40	4.65256e-36	0.962	0.974		4	Tmem176a	-2.11059	5.20482e-79	7.43352e-75	0.59	0.914		5	Rasl12	-0.315731	3.52796e-50	5.03863e-46	0.377	0.613
																								3	Irf8	-0.554291	8.34073e-28	1.19122e-23	0.388	0.569		4	Csf2rb	-2.12434	4.41047e-44	6.29903e-40	0.405	0.682		5	Sorcs2	-0.315748	1.8596e-10	2.65588e-06	0.457	0.496
																								3	Aebp1	-0.554694	2.43943e-09	3.48399e-05	0.931	0.958		4	Ctsc	-2.20002	5.77747e-73	8.25138e-69	0.601	0.822		5	Arl6ip1	-0.316425	9.86915e-10	1.40951e-05	0.54	0.776
																								3	Ltbp2	-0.558294	1.80248e-16	2.5743e-12	0.364	0.459		4	Ccl19	-2.26329	2.62238e-52	3.74529e-48	0.842	0.938		5	Timm23	-0.316807	1.73488e-06	0.0247776	0.651	0.705
																								3	Hnrnpa1	-0.55839	2.86785e-23	4.09587e-19	0.712	0.823		4	Des	-2.39879	4.59301e-77	6.55974e-73	0.372	0.795		5	Agpat2	-0.317006	8.61395e-41	1.23024e-36	0.262	0.56
																								3	Dsc3	-0.559864	0.00416972	1	0.569	0.511		4	Clu	-2.49515	4.70018e-18	6.7128e-14	0.736	0.807		5	P3h3	-0.317816	1.01353e-14	1.44752e-10	0.441	0.645
																								3	Rps5	-0.561352	8.02732e-32	1.14646e-27	0.988	0.98		4	Apoe	-2.5247	8.36263e-47	1.19435e-42	0.918	0.951		5	Srsf5	-0.31787	9.56193e-05	1	0.867	0.891
																								3	Tmem100	-0.565291	3.52627e-12	5.03621e-08	0.79	0.546		4	Enpp2	-2.73367	2.00834e-99	2.86831e-95	0.28	0.803		5	Tra2a	-0.318091	0.000345595	1	0.84	0.833
																								3	Kcnj8	-0.566469	4.50685e-36	6.43669e-32	0.467	0.615		4	Ccl21a	-5.45502	2.27261e-57	3.24573e-53	0.53	0.789		5	Rex1bd	-0.318202	2.08972e-09	2.98454e-05	0.497	0.66
																								3	Rplp0	-0.566788	6.33713e-30	9.0507e-26	0.981	0.979										5	Fbln1	-0.319397	0.00769916	1	0.509	0.62
																								3	Kctd12	-0.571347	2.58458e-07	0.0036913	0.581	0.612										5	Sumo3	-0.320426	3.9841e-18	5.69009e-14	0.389	0.64
																								3	Fndc1	-0.571847	1.93976e-22	2.77037e-18	0.71	0.363										5	Prdx2	-0.320827	1.8152e-07	0.00259247	0.623	0.803
																								3	Dad1	-0.572387	6.33433e-17	9.0467e-13	0.838	0.918										5	Pdia6	-0.321864	0.00054418	1	0.944	0.957
																								3	Rpl5	-0.57298	1.05093e-20	1.50094e-16	0.895	0.927										5	Agpat3	-0.322797	6.19253e-19	8.84417e-15	0.667	0.75
																								3	Mmp23	-0.573541	9.87689e-26	1.41062e-21	0.576	0.725										5	Psmd11	-0.323197	3.81001e-17	5.44146e-13	0.503	0.735
																								3	Zmynd15	-0.574986	0.00089589	1	0.688	0.546										5	Slc27a1	-0.323644	2.85697e-42	4.08032e-38	0.191	0.525
																								3	Tagln2	-0.582047	6.2582e-20	8.93797e-16	0.898	0.912										5	Il34	-0.324544	8.33491e-32	1.19039e-27	0.185	0.489
																								3	Rps24	-0.586231	1.15151e-39	1.64459e-35	0.99	0.983										5	Ppp4r2	-0.325648	8.57337e-06	0.122445	0.75	0.81
																								3	Ntrk1	-0.58696	5.86596e-22	8.37776e-18	0.46	0.532										5	Chst15	-0.325889	2.044e-33	2.91925e-29	0.114	0.455
																								3	Rps21	-0.587048	2.52211e-56	3.60208e-52	0.99	0.992										5	Cx3cl1	-0.326288	1.08179e-46	1.54501e-42	0.185	0.521
																								3	Rps27a	-0.588858	5.12365e-39	7.3176e-35	0.99	0.981										5	Rtraf	-0.326309	8.41271e-09	0.00012015	0.562	0.747
																								3	Atp5e	-0.594497	1.93307e-23	2.76081e-19	0.86	0.91										5	Socs5	-0.326878	3.44737e-66	4.92353e-62	0.17	0.609
																								3	Myl6	-0.594699	1.24396e-20	1.77663e-16	0.864	0.941										5	Myo10	-0.327197	5.90659e-10	8.43579e-06	0.275	0.423
																								3	Fth1	-0.595984	3.07487e-42	4.39153e-38	1	0.999										5	Slc2a1	-0.327223	1.1489e-83	1.64086e-79	0.127	0.587
																								3	Plpp1	-0.597093	3.90255e-21	5.57363e-17	0.517	0.702										5	Cldn15	-0.327709	1.31424e-10	1.87699e-06	0.543	0.544
																								3	Rps4x	-0.598872	1.8323e-37	2.6169e-33	0.976	0.977										5	Anp32b	-0.327713	7.64928e-09	0.000109247	0.67	0.791
																								3	Rpl17	-0.599232	1.19801e-32	1.711e-28	0.967	0.965										5	Trappc3	-0.3281	2.18779e-43	3.1246e-39	0.315	0.71
																								3	Trib1	-0.6038	6.35391e-28	9.07466e-24	0.464	0.573										5	Aopep	-0.328208	0.000136678	1	0.423	0.462
																								3	Rps23	-0.609152	1.52916e-41	2.18394e-37	0.981	0.977										5	Heyl	-0.329137	4.06399e-21	5.80419e-17	0.512	0.597
																								3	Gas7	-0.61003	1.00202e-12	1.43108e-08	0.669	0.662										5	Yipf5	-0.329236	3.03523e-26	4.33491e-22	0.454	0.753
																								3	Acta2	-0.610712	1.30796e-19	1.86803e-15	0.226	0.371										5	Ifitm2	-0.329353	2.208e-08	0.000315347	0.985	0.985
																								3	Rps16	-0.61493	1.48608e-41	2.12241e-37	0.986	0.981										5	Ahr	-0.329942	1.09956e-06	0.0157039	0.062	0.282
																								3	Pim1	-0.61602	5.69414e-27	8.13238e-23	0.45	0.675										5	Mettl1	-0.330383	3.44659e-13	4.92242e-09	0.645	0.681
																								3	Pkdcc	-0.618908	1.80645e-18	2.57998e-14	0.814	0.785										5	Spcs1	-0.330699	3.37423e-05	0.481908	0.855	0.881
																								3	Cotl1	-0.618983	3.65868e-29	5.22532e-25	0.557	0.658										5	Spry4	-0.331753	2.73259e-13	3.90269e-09	0.25	0.417
																								3	Fau	-0.6191	1.84884e-48	2.64052e-44	0.979	0.982										5	Tmed1	-0.332236	2.43735e-07	0.00348103	0.679	0.709
																								3	Rpl13	-0.620917	4.04291e-53	5.77409e-49	0.99	0.99										5	Pcdh15	-0.33292	8.5221e-09	0.000121713	0.077	0.322
																								3	Rpl14	-0.621561	5.00704e-30	7.15106e-26	0.933	0.951										5	BC004004	-0.333759	2.40262e-24	3.43142e-20	0.392	0.626
																								3	Rpl30	-0.624848	1.22403e-46	1.74815e-42	0.986	0.978										5	Znrd2	-0.333808	1.98325e-24	2.83247e-20	0.29	0.527
																								3	Serpina3g	-0.62533	1.09396e-62	1.56239e-58	0.143	0.444										5	Tceal8	-0.333935	9.40451e-11	1.34315e-06	0.583	0.737
																								3	Mrgprg	-0.630087	3.5178e-18	5.02412e-14	0.157	0.342										5	Hsbp1	-0.334235	9.28796e-10	1.32651e-05	0.623	0.804
																								3	Rps25	-0.631214	1.08339e-25	1.5473e-21	0.917	0.944										5	Cebpg	-0.334287	5.69106e-08	0.000812797	0.565	0.638
																								3	Nr2f2	-0.631367	3.09352e-19	4.41816e-15	0.64	0.775										5	Ntf3	-0.334297	5.79176e-45	8.27179e-41	0.176	0.512
																								3	S1pr3	-0.631473	5.07939e-25	7.25439e-21	0.45	0.622										5	Rsl1d1	-0.334591	1.56065e-16	2.22893e-12	0.586	0.744
																								3	Sfrp2	-0.634463	4.56185e-06	0.0651523	0.762	0.526										5	Ctsa	-0.336272	3.9779e-07	0.00568124	0.688	0.705
																								3	Spcs2	-0.635724	4.43126e-24	6.32872e-20	0.688	0.882										5	Spcs2	-0.336658	3.17542e-07	0.00453513	0.799	0.862
																								3	Rpl23	-0.636116	9.19379e-55	1.31306e-50	0.99	0.983										5	Cd14	-0.33669	0.00371156	1	0.623	0.612
																								3	C2	-0.6362	3.06792e-08	0.00043816	0.686	0.745										5	Pawr	-0.337274	3.58985e-14	5.12703e-10	0.392	0.503
																								3	Rpl37a	-0.639894	2.50324e-50	3.57512e-46	0.993	0.982										5	Slc44a2	-0.337667	4.91924e-53	7.02566e-49	0.164	0.517
																								3	Cald1	-0.641192	2.37101e-18	3.38628e-14	0.895	0.931										5	Thoc2	-0.337872	7.66239e-11	1.09434e-06	0.552	0.685
																								3	Fam180a	-0.64676	2.27176e-20	3.24453e-16	0.719	0.677										5	Snai1	-0.338035	0.000308966	1	0.654	0.649
																								3	Mylk	-0.647301	3.13191e-29	4.473e-25	0.336	0.56										5	Gnl3	-0.33828	6.89904e-18	9.8532e-14	0.475	0.688
																								3	Cfb	-0.647395	8.97913e-17	1.2824e-12	0.605	0.724										5	Lhfp	-0.338695	0.00354394	1	0.864	0.841
																								3	Scara3	-0.648715	5.39412e-06	0.0770388	0.507	0.504										5	Sumo1	-0.3387	5.18279e-07	0.00740206	0.645	0.764
																								3	Col14a1	-0.650348	0.00162542	1	0.588	0.425										5	Park7	-0.339033	2.00701e-09	2.8664e-05	0.481	0.682
																								3	Abcc9	-0.652887	4.10265e-36	5.85941e-32	0.305	0.577										5	Crlf2	-0.339141	6.16828e-25	8.80954e-21	0.244	0.502
																								3	Spns2	-0.656891	4.33434e-58	6.1903e-54	0.219	0.492										5	Ndufs8	-0.339324	2.69238e-28	3.84525e-24	0.336	0.634
																								3	Prg4	-0.65846	5.33646e-05	0.762154	0.719	0.555										5	Cped1	-0.339508	0.00471966	1	0.528	0.566
																								3	Apoc1	-0.660165	3.37838e-12	4.82501e-08	0.424	0.472										5	Spint2	-0.340193	3.56292e-14	5.08856e-10	0.33	0.472
																								3	Vtn	-0.660491	4.78599e-05	0.683535	0.771	0.754										5	Lsm7	-0.341818	9.35696e-16	1.33636e-11	0.5	0.742
																								3	Uqcc2	-0.662273	3.92736e-35	5.60906e-31	0.5	0.759										5	Tle1	-0.342112	1.43962e-37	2.05606e-33	0.25	0.553
																								3	Ugdh	-0.663962	9.35588e-12	1.33621e-07	0.867	0.646										5	Inmt	-0.342509	0.00480449	1	0.778	0.785
																								3	Rpl38	-0.671608	6.66866e-46	9.52418e-42	0.983	0.978										5	Traf4	-0.342897	4.55892e-79	6.51105e-75	0.191	0.633
																								3	Ccl7	-0.673512	0.00633465	1	0.831	0.701										5	Trps1	-0.344284	5.54381e-09	7.91767e-05	0.562	0.338
																								3	Rpl7	-0.675882	1.88482e-41	2.6919e-37	0.96	0.969										5	H2-T23	-0.34483	1.86027e-09	2.65684e-05	0.494	0.692
																								3	Actg1	-0.677578	5.59115e-18	7.98528e-14	0.707	0.837										5	Mrps28	-0.345231	1.20508e-39	1.7211e-35	0.275	0.67
																								3	Ccl9	-0.677991	3.88822e-06	0.0555316	0.748	0.63										5	Ggt5	-0.345445	0.000965864	1	0.574	0.572
																								3	Fbln1	-0.678079	0.00578296	1	0.621	0.605										5	Kdelr3	-0.345777	1.18514e-40	1.69261e-36	0.321	0.654
																								3	Ucp2	-0.681818	3.95405e-14	5.64717e-10	0.752	0.688										5	Smad7	-0.346847	1.16289e-13	1.66084e-09	0.315	0.508
																								3	Rps7	-0.682224	3.8774e-50	5.5377e-46	0.957	0.968										5	Hilpda	-0.347881	1.96087e-48	2.80051e-44	0.33	0.657
																								3	H3f3b	-0.682796	1.15726e-24	1.6528e-20	0.969	0.952										5	Hoxd9	-0.348089	9.44496e-05	1	0.577	0.571
																								3	Slc15a3	-0.686418	1.47269e-32	2.10329e-28	0.371	0.591										5	Dkk3	-0.348372	0.000158645	1	0.306	0.38
																								3	Ildr2	-0.688411	3.0376e-66	4.3383e-62	0.24	0.587										5	Ndufc2	-0.348629	1.04968e-05	0.149915	0.593	0.704
																								3	Ecscr	-0.695842	1.43663e-41	2.05179e-37	0.267	0.528										5	Hivep1	-0.349876	4.77491e-15	6.81953e-11	0.182	0.393
																								3	Slco2a1	-0.696389	2.09356e-06	0.0299002	0.745	0.627										5	Mrfap1	-0.350553	4.48437e-07	0.00640458	0.914	0.944
																								3	Gem	-0.699831	4.38751e-17	6.26624e-13	0.631	0.763										5	Serpinb9	-0.350584	2.77144e-27	3.95817e-23	0.216	0.515
																								3	Csmd1	-0.701226	1.35634e-40	1.93713e-36	0.41	0.66										5	Lmo4	-0.351088	0.000216961	1	0.682	0.692
																								3	Rps19	-0.704802	2.43253e-46	3.47415e-42	0.983	0.985										5	Cotl1	-0.351876	1.40645e-26	2.0087e-22	0.41	0.672
																								3	Fmod	-0.705362	1.35702e-18	1.93809e-14	0.726	0.676										5	Lxn	-0.352595	0.000258451	1	0.515	0.387
																								3	Gfpt2	-0.71241	1.99743e-10	2.85273e-06	0.845	0.588										5	Txndc9	-0.353053	1.16266e-25	1.66051e-21	0.315	0.635
																								3	Anxa3	-0.712667	0.0038133	1	0.562	0.409										5	Tmed3	-0.353805	5.90899e-08	0.000843922	0.806	0.894
																								3	Plvap	-0.715071	1.47815e-11	2.11109e-07	0.595	0.636										5	Cxcl9	-0.35409	0.000176361	1	0.13	0.266
																								3	Rps10	-0.720757	3.30408e-57	4.71888e-53	0.976	0.977										5	Hnrnpc	-0.354346	9.56004e-08	0.00136536	0.719	0.763
																								3	Serpina10	-0.726619	7.23702e-22	1.03359e-17	0.583	0.588										5	Lag3	-0.355197	2.14079e-71	3.05748e-67	0.077	0.554
																								3	Nudt4	-0.73743	2.56132e-20	3.65807e-16	0.531	0.655										5	Rraga	-0.355694	3.19552e-13	4.56385e-09	0.59	0.708
																								3	Rpl41	-0.739835	2.21185e-68	3.15896e-64	0.993	0.991										5	Sgcd	-0.356668	0.000484592	1	0.586	0.423
																								3	Sec61b	-0.74213	9.19178e-32	1.31277e-27	0.75	0.889										5	Arhgap31	-0.356685	5.02067e-20	7.17052e-16	0.574	0.612
																								3	Rapgef5	-0.748107	4.78373e-39	6.83212e-35	0.252	0.486										5	Pigp	-0.35779	8.27433e-10	1.18174e-05	0.41	0.579
																								3	Vegfa	-0.748294	8.78206e-22	1.25425e-17	0.867	0.848										5	Srsf9	-0.357892	4.00788e-12	5.72406e-08	0.679	0.782
																								3	Ccnd1	-0.752503	1.54743e-52	2.21004e-48	0.229	0.535										5	Akr1cl	-0.358087	0.000115072	1	0.377	0.445
																								3	Isyna1	-0.768818	1.22758e-59	1.75323e-55	0.598	0.745										5	H2afv	-0.358463	8.80365e-15	1.25734e-10	0.432	0.678
																								3	Rplp2	-0.780397	4.57747e-66	6.53754e-62	0.957	0.982										5	Npy1r	-0.359963	1.38012e-18	1.97108e-14	0.083	0.353
																								3	Ptma	-0.78669	2.95787e-44	4.22443e-40	0.99	0.993										5	Sgk1	-0.360354	0.00964781	1	0.627	0.634
																								3	CR974586.4	-0.810805	1.02153e-50	1.45894e-46	0.505	0.659										5	Slc36a2	-0.360578	2.1277e-51	3.03878e-47	0.321	0.597
																								3	Has1	-0.823571	4.8225e-05	0.68875	0.757	0.56										5	Pgf	-0.360883	2.40266e-52	3.43148e-48	0.225	0.55
																								3	Il33	-0.836529	2.35281e-15	3.36029e-11	0.531	0.657										5	Srp9	-0.361591	1.94384e-09	2.7762e-05	0.67	0.802
																								3	Sdc4	-0.847546	2.52673e-31	3.60868e-27	0.85	0.857										5	Os9	-0.362016	1.39077e-11	1.9863e-07	0.651	0.736
																								3	Ppp1r14b	-0.849482	3.02888e-39	4.32585e-35	0.648	0.812										5	Cdc42	-0.362172	2.59175e-07	0.00370154	0.852	0.92
																								3	Pcolce2	-0.85246	0.000414238	1	0.712	0.547										5	Cxadr	-0.362708	6.65258e-17	9.50122e-13	0.407	0.533
																								3	Plac8	-0.865183	1.98672e-21	2.83743e-17	0.619	0.735										5	Sarnp	-0.363855	3.81527e-11	5.44897e-07	0.522	0.745
																								3	Mrpl38	-0.876336	7.42531e-63	1.06048e-58	0.49	0.752										5	Ubc	-0.364311	0.00230735	1	0.96	0.962
																								3	Cstb	-0.884932	4.79998e-34	6.85534e-30	0.7	0.883										5	Dact3	-0.365359	1.02964e-24	1.47054e-20	0.373	0.548
																								3	Cpxm1	-0.895469	1.90156e-07	0.00271581	0.879	0.78										5	Hnrnpu	-0.365906	0.00131383	1	0.889	0.893
																								3	Tnfsf13b	-0.912644	3.94397e-16	5.63278e-12	0.517	0.593										5	Ech1	-0.367624	2.37149e-16	3.38696e-12	0.765	0.86
																								3	Gas6	-0.9417	1.17109e-24	1.67255e-20	0.605	0.776										5	Trp53i13	-0.367893	5.27354e-29	7.53167e-25	0.401	0.626
																								3	Ier3	-0.943831	7.99922e-22	1.14245e-17	0.443	0.614										5	Hist1h2bc	-0.368961	1.15078e-05	0.164354	0.608	0.666
																								3	Grem1	-0.944052	2.4265e-44	3.46553e-40	0.417	0.603										5	Angptl4	-0.370404	1.78779e-19	2.55333e-15	0.855	0.89
																								3	Cdc42ep3	-0.951148	2.0111e-60	2.87226e-56	0.426	0.652										5	Vasp	-0.37079	9.89802e-65	1.41364e-60	0.154	0.586
																								3	Actb	-1.00529	1.57928e-54	2.25553e-50	0.993	0.993										5	Sostdc1	-0.371034	4.38459e-36	6.26207e-32	0.025	0.409
																								3	Cxcl16	-1.02439	9.54744e-26	1.36356e-21	0.714	0.764										5	Igsf3	-0.371119	0.000116675	1	0.522	0.508
																								3	Vcam1	-1.04308	2.78412e-16	3.97629e-12	0.667	0.724										5	Dync2li1	-0.371689	1.55559e-45	2.2217e-41	0.154	0.517
																								3	Timp1	-1.07321	5.07978e-07	0.00725494	0.824	0.788										5	mt-Nd4l	-0.374136	1.18848e-17	1.69739e-13	0.877	0.903
																								3	Bst1	-1.09561	1.24207e-16	1.77393e-12	0.712	0.644										5	Ssr4	-0.375643	1.064e-09	1.51961e-05	0.759	0.879
																								3	Chrdl1	-1.10614	7.2102e-10	1.02976e-05	0.748	0.63										5	Trp53	-0.376133	2.34486e-21	3.34894e-17	0.549	0.738
																								3	Ackr3	-1.14288	4.37704e-12	6.25129e-08	0.667	0.422										5	Mycbp2	-0.377634	2.54654e-05	0.363698	0.815	0.801
																								3	Igfbp4	-1.14463	4.39355e-39	6.27487e-35	0.838	0.954										5	2410006H16Rik	-0.378329	9.19513e-08	0.00131325	0.565	0.716
																								3	Tagln	-1.1651	2.881e-06	0.0411465	0.557	0.518										5	Hnrnpa2b1	-0.379346	0.000115382	1	0.917	0.933
																								3	Epas1	-1.1652	3.89776e-53	5.56678e-49	0.433	0.693										5	Tmed2	-0.379756	6.08188e-06	0.0868614	0.898	0.932
																								3	Tmem176b	-1.17606	6.78706e-25	9.69328e-21	0.914	0.899										5	Pttg1	-0.380214	4.83557e-18	6.90615e-14	0.41	0.631
																								3	Ly6k	-1.19011	4.79424e-36	6.84714e-32	0.64	0.692										5	Unc5c	-0.380846	5.90691e-11	8.43624e-07	0.056	0.337
																								3	Mfge8	-1.1971	6.73504e-08	0.000961898	0.89	0.886										5	Cyp7b1	-0.380858	6.06259e-57	8.65859e-53	0.25	0.587
																								3	C3	-1.20625	2.2396e-64	3.1986e-60	0.945	0.954										5	Prr16	-0.380979	2.14095e-13	3.05771e-09	0.401	0.505
																								3	Serpina3n	-1.22929	7.05811e-69	1.00804e-64	0.626	0.838										5	Alyref	-0.381766	2.69404e-13	3.84763e-09	0.614	0.808
																								3	Csf2rb2	-1.23134	2.55112e-106	3.6435e-102	0.176	0.647										5	Nid2	-0.382091	0.00527172	1	0.525	0.386
																								3	C4b	-1.24088	4.57263e-56	6.53062e-52	0.7	0.851										5	Tpm4	-0.382239	1.96205e-12	2.8022e-08	0.694	0.836
																								3	Ugcg	-1.24374	5.27451e-51	7.53306e-47	0.352	0.633										5	Rgs3	-0.382742	0.000162748	1	0.5	0.504
																								3	Gm13889	-1.25578	9.10737e-71	1.30071e-66	0.321	0.684										5	Ndnf	-0.3828	0.00774842	1	0.022	0.226
																								3	Mmp3	-1.26968	6.81697e-26	9.73599e-22	0.75	0.781										5	Hnrnpdl	-0.384286	3.31449e-11	4.73376e-07	0.71	0.82
																								3	Lepr	-1.26974	9.58412e-65	1.3688e-60	0.336	0.666										5	Id4	-0.385734	1.17405e-19	1.67678e-15	0.238	0.453
																								3	Stmn2	-1.30388	9.09787e-11	1.29936e-06	0.545	0.531										5	Sra1	-0.38592	7.21808e-10	1.03089e-05	0.525	0.686
																								3	Tmem176a	-1.31983	4.14165e-26	5.91511e-22	0.864	0.875										5	Ngfr	-0.385969	5.28377e-64	7.54628e-60	0.052	0.534
																								3	Dclk1	-1.39351	3.77076e-65	5.3854e-61	0.405	0.752										5	Peg3	-0.386027	1.20536e-24	1.72149e-20	0.426	0.539
																								3	Ctsc	-1.43974	1.13953e-13	1.62748e-09	0.879	0.781										5	Bsg	-0.387401	6.34779e-08	0.000906591	0.923	0.943
																								3	Nfkbia	-1.46842	2.15547e-47	3.07844e-43	0.79	0.9										5	Nxn	-0.387776	7.59903e-08	0.00108529	0.586	0.567
																								3	Birc2	-1.50269	1.05861e-37	1.5119e-33	0.683	0.777										5	Klf9	-0.38824	0.00316758	1	0.901	0.889
																								3	Rgs5	-1.56213	0.00615753	1	0.721	0.605										5	Nr4a1	-0.388757	0.00149985	1	0.83	0.827
																								3	Fn1	-1.65691	2.15654e-06	0.0307997	0.524	0.494										5	Rer1	-0.388966	1.37026e-11	1.95701e-07	0.556	0.772
																								3	Mustn1	-1.69278	1.09851e-86	1.5689e-82	0.455	0.736										5	Sept7	-0.388973	7.62725e-09	0.000108932	0.685	0.832
																								3	Hmgcs2	-1.75295	1.4083e-75	2.01134e-71	0.781	0.854										5	Rhod	-0.389125	2.33573e-14	3.3359e-10	0.441	0.514
																								3	Igfbp3	-1.84029	1.13218e-25	1.61698e-21	0.695	0.698										5	Slamf8	-0.389498	8.00274e-35	1.14295e-30	0.145	0.487
																								3	Srgn	-1.85825	4.98527e-93	7.11996e-89	0.329	0.747										5	Ddrgk1	-0.389888	7.83501e-13	1.119e-08	0.58	0.78
																								3	Pi16	-1.89973	1.5053e-20	2.14988e-16	0.4	0.535										5	Taf1d	-0.391021	4.55416e-05	0.650425	0.679	0.711
																								3	Csf2rb	-1.99643	3.25407e-82	4.64746e-78	0.348	0.697										5	Sumo2	-0.39245	4.76915e-08	0.00068113	0.889	0.932
																								3	Des	-2.13205	2.3709e-79	3.38612e-75	0.44	0.792										5	Hnrnpd	-0.392652	3.13247e-12	4.47379e-08	0.617	0.769
																								3	Ccl19	-2.15074	2.10949e-56	3.01277e-52	0.871	0.935										5	Frmd4a	-0.393715	4.39099e-29	6.27121e-25	0.093	0.41
																								3	Ccl2	-2.17656	2.11842e-37	3.02552e-33	0.405	0.598										5	Tmem179b	-0.396951	1.52369e-26	2.17613e-22	0.448	0.648
																								3	Ifitm1	-2.32075	1.77138e-90	2.52988e-86	0.519	0.872										5	Ccnl1	-0.397393	1.3913e-08	0.000198706	0.685	0.832
																								3	Cxcl12	-2.41117	6.09521e-93	8.70517e-89	0.945	0.976										5	Gucy1b1	-0.398077	7.99693e-08	0.00114212	0.59	0.552
																								3	Cxcl13	-3.0942	1.40175e-47	2.00198e-43	0.81	0.792										5	Sec61g	-0.398376	6.077e-08	0.000867917	0.877	0.948
																								3	Apoe	-3.13338	2.0963e-86	2.99394e-82	0.881	0.958										5	Dnaja1	-0.4001	0.000637508	1	0.932	0.94
																								3	Clu	-3.99562	1.73247e-83	2.47431e-79	0.683	0.817										5	Atp5h	-0.400177	1.30527e-07	0.00186418	0.71	0.865
																								3	Ccl21a	-5.43432	2.04086e-46	2.91476e-42	0.674	0.77										5	Arc	-0.4004	1.36612e-12	1.95109e-08	0.596	0.594
																																								5	Pdrg1	-0.400749	2.10872e-50	3.01167e-46	0.302	0.669
																																								5	Rnd3	-0.401163	8.50895e-09	0.000121525	0.457	0.6
																																								5	Dcn	-0.403296	3.05013e-09	4.3562e-05	1	1
																																								5	Fam133b	-0.40334	6.10015e-31	8.71223e-27	0.321	0.642
																																								5	Serpinb6b	-0.40387	4.1128e-14	5.87389e-10	0.392	0.525
																																								5	Adgre5	-0.404786	4.86038e-09	6.94159e-05	0.583	0.547
																																								5	Mrpl17	-0.405357	5.16371e-17	7.37482e-13	0.444	0.666
																																								5	Iscu	-0.407643	1.69552e-17	2.42154e-13	0.509	0.758
																																								5	Pim3	-0.407883	1.5249e-22	2.17786e-18	0.627	0.678
																																								5	Bbip1	-0.408435	2.16459e-06	0.0309146	0.364	0.475
																																								5	Pappa	-0.408692	4.83543e-62	6.90597e-58	0.062	0.513
																																								5	Ube2i	-0.408995	3.43037e-15	4.89926e-11	0.506	0.735
																																								5	Rrad	-0.410848	0.000267822	1	0.478	0.508
																																								5	Dpysl3	-0.413263	1.47134e-16	2.10137e-12	0.299	0.553
																																								5	H2-Q10	-0.413343	2.03331e-19	2.90397e-15	0.586	0.608
																																								5	Rpl22l1	-0.413837	1.86888e-09	2.66914e-05	0.873	0.937
																																								5	Nfe2l1	-0.414384	1.10376e-20	1.57639e-16	0.438	0.721
																																								5	Spib	-0.414875	4.85568e-28	6.93488e-24	0.265	0.537
																																								5	Igkc	-0.416347	1.33659e-10	1.90892e-06	0.457	0.499
																																								5	Ccn2	-0.416592	2.68144e-09	3.82963e-05	0.346	0.444
																																								5	Pten	-0.417062	9.80323e-06	0.14001	0.691	0.717
																																								5	H2-Eb1	-0.417401	1.17485e-07	0.00167793	0.086	0.31
																																								5	H2afj	-0.421003	2.83702e-05	0.405183	0.75	0.775
																																								5	Arf1	-0.42211	4.97593e-10	7.10662e-06	0.775	0.907
																																								5	Pcdh7	-0.422635	0.000115941	1	0.642	0.649
																																								5	Arhgap6	-0.424574	9.49574e-39	1.35618e-34	0.231	0.541
																																								5	Fads2	-0.424689	8.07498e-57	1.15327e-52	0.145	0.565
																																								5	Ikbip	-0.427729	1.09905e-21	1.56966e-17	0.414	0.665
																																								5	Siva1	-0.430183	0.000195476	1	0.546	0.579
																																								5	Cox6c	-0.430961	3.62598e-09	5.17863e-05	0.824	0.896
																																								5	Bcl2	-0.431035	2.17278e-12	3.10316e-08	0.552	0.605
																																								5	H2-Aa	-0.431182	7.82674e-11	1.11782e-06	0.068	0.307
																																								5	Snai2	-0.43213	5.58428e-25	7.97547e-21	0.21	0.479
																																								5	Ly96	-0.436528	0.00272625	1	0.62	0.59
																																								5	F11r	-0.439807	8.99474e-38	1.28463e-33	0.5	0.624
																																								5	Ptger4	-0.441017	5.39334e-25	7.70276e-21	0.253	0.513
																																								5	Dusp1	-0.44211	9.89462e-06	0.141315	0.889	0.925
																																								5	Tspan7	-0.443895	2.09619e-57	2.99378e-53	0.272	0.608
																																								5	Srsf2	-0.447475	2.69708e-08	0.000385197	0.855	0.874
																																								5	Clk1	-0.449372	5.31545e-12	7.59152e-08	0.836	0.874
																																								5	Sec11a	-0.450014	8.3027e-10	1.18579e-05	0.812	0.84
																																								5	Mxra7	-0.450182	7.72921e-08	0.00110389	0.611	0.7
																																								5	Slc22a3	-0.450916	7.54341e-29	1.07735e-24	0.426	0.582
																																								5	Tifa	-0.451095	1.1271e-08	0.000160972	0.448	0.503
																																								5	Ifrd1	-0.451315	3.39745e-07	0.00485224	0.704	0.747
																																								5	Edf1	-0.453994	2.80045e-07	0.0039996	0.846	0.902
																																								5	Fzd1	-0.454661	1.99556e-28	2.85006e-24	0.377	0.65
																																								5	Selenof	-0.455032	4.60953e-10	6.58333e-06	0.827	0.926
																																								5	Ssbp2	-0.45692	2.32609e-08	0.000332212	0.741	0.759
																																								5	Snhg8	-0.45855	9.49607e-18	1.35623e-13	0.466	0.754
																																								5	Egr2	-0.459785	2.7931e-26	3.98911e-22	0.531	0.646
																																								5	Col1a1	-0.460284	0.00326921	1	0.883	0.906
																																								5	Kdm6b	-0.460382	7.86461e-17	1.12322e-12	0.497	0.708
																																								5	Socs3	-0.462759	9.15778e-07	0.0130791	0.701	0.844
																																								5	Hmgn2	-0.463517	2.79515e-36	3.99204e-32	0.441	0.726
																																								5	Tenm3	-0.463895	1.4599e-05	0.208503	0.306	0.419
																																								5	Cd302	-0.463897	2.50209e-08	0.000357349	0.809	0.874
																																								5	Nfkbie	-0.465008	2.32848e-05	0.332553	0.407	0.477
																																								5	Lmna	-0.465387	2.8129e-06	0.0401738	0.855	0.882
																																								5	Xbp1	-0.466914	1.92451e-12	2.74858e-08	0.843	0.91
																																								5	Rgs16	-0.467228	2.54202e-09	3.63051e-05	0.407	0.258
																																								5	Ano1	-0.469059	4.32225e-82	6.17304e-78	0.062	0.574
																																								5	Wnt6	-0.470266	3.17937e-29	4.54078e-25	0.596	0.675
																																								5	Relb	-0.47091	1.26949e-26	1.81308e-22	0.349	0.609
																																								5	Ltb	-0.471253	1.08083e-13	1.54364e-09	0.59	0.614
																																								5	Cldnd1	-0.472039	7.54662e-34	1.07781e-29	0.377	0.717
																																								5	Bmp4	-0.472088	1.46056e-18	2.08598e-14	0.269	0.466
																																								5	Rrbp1	-0.472988	8.56181e-09	0.00012228	0.938	0.948
																																								5	Ubb	-0.474017	3.15141e-18	4.50085e-14	0.941	0.98
																																								5	Plxnd1	-0.474568	5.81922e-05	0.831101	0.469	0.335
																																								5	Map1lc3a	-0.475579	1.25718e-10	1.7955e-06	0.605	0.759
																																								5	Ube2n	-0.475687	1.29816e-30	1.85404e-26	0.377	0.76
																																								5	Gm14964	-0.477519	2.47079e-53	3.52878e-49	0.194	0.552
																																								5	Foxf1	-0.477805	4.90732e-32	7.00863e-28	0.546	0.644
																																								5	Prdx1	-0.478707	1.81304e-11	2.58938e-07	0.836	0.944
																																								5	Psma7	-0.479626	1.78463e-12	2.54881e-08	0.593	0.769
																																								5	Ppib	-0.480546	1.99056e-12	2.84291e-08	0.861	0.963
																																								5	Gfra2	-0.480679	1.94787e-44	2.78195e-40	0.062	0.438
																																								5	Nfkb2	-0.482099	1.59982e-19	2.28487e-15	0.457	0.61
																																								5	H3f3a	-0.482301	1.82767e-11	2.61028e-07	0.92	0.963
																																								5	Itgb1	-0.482556	3.26798e-11	4.66733e-07	0.694	0.876
																																								5	Ndufa4l2	-0.482565	1.26089e-41	1.80081e-37	0.207	0.511
																																								5	Tmem59	-0.483116	3.64966e-13	5.21245e-09	0.735	0.876
																																								5	Lbh	-0.483248	5.13106e-07	0.00732818	0.395	0.476
																																								5	H2-Q6	-0.48397	0.000388004	1	0.367	0.479
																																								5	Sox4	-0.484069	2.48294e-08	0.000354614	0.395	0.55
																																								5	Tpm2	-0.48428	1.1395e-05	0.162744	0.58	0.576
																																								5	Aqp1	-0.485434	1.8203e-25	2.59975e-21	0.395	0.583
																																								5	Gstm2	-0.485762	2.22024e-12	3.17094e-08	0.537	0.729
																																								5	Smc1a	-0.485946	1.21448e-18	1.73452e-14	0.528	0.749
																																								5	Kitl	-0.486595	8.72671e-26	1.24635e-21	0.145	0.452
																																								5	H13	-0.486871	2.59281e-11	3.70305e-07	0.741	0.82
																																								5	Itm2c	-0.486949	4.92808e-10	7.03828e-06	0.735	0.813
																																								5	Sdc4	-0.488121	3.32881e-10	4.7542e-06	0.775	0.866
																																								5	Il7	-0.489812	4.12378e-16	5.88958e-12	0.583	0.337
																																								5	Arf4	-0.491117	3.50162e-09	5.00101e-05	0.867	0.922
																																								5	Cpxm2	-0.492873	6.28984e-29	8.98314e-25	0.207	0.478
																																								5	Arl1	-0.493028	1.91418e-14	2.73383e-10	0.713	0.845
																																								5	Tpst1	-0.494163	2.55112e-29	3.64351e-25	0.485	0.769
																																								5	Sept11	-0.494589	7.63647e-17	1.09064e-12	0.568	0.682
																																								5	Sh3bgrl3	-0.496465	6.97334e-16	9.95932e-12	0.435	0.695
																																								5	Ets1	-0.497333	8.07166e-23	1.15279e-18	0.312	0.544
																																								5	Ldhb	-0.497902	3.37821e-17	4.82476e-13	0.556	0.626
																																								5	Cald1	-0.49846	7.00523e-10	1.00049e-05	0.898	0.93
																																								5	Chmp2a	-0.498875	1.30695e-17	1.86659e-13	0.525	0.764
																																								5	Sec62	-0.50092	2.29148e-11	3.27269e-07	0.679	0.848
																																								5	Tspan11	-0.503478	0.00351778	1	0.617	0.476
																																								5	Rhob	-0.505079	0.00256822	1	0.892	0.881
																																								5	Cryab	-0.5056	4.27395e-05	0.610406	0.701	0.711
																																								5	Slco2a1	-0.507272	9.67716e-31	1.38209e-26	0.395	0.674
																																								5	Rcn3	-0.507358	9.09204e-08	0.00129853	0.809	0.815
																																								5	Ctss	-0.509757	3.40634e-08	0.000486493	0.093	0.413
																																								5	Mfap2	-0.511059	1.36982e-43	1.95637e-39	0.219	0.64
																																								5	Gm47283	-0.512684	7.97697e-28	1.13927e-23	0.481	0.685
																																								5	Scp2	-0.513821	3.49834e-19	4.99633e-15	0.543	0.77
																																								5	Gstt1	-0.515413	2.41082e-11	3.44314e-07	0.38	0.56
																																								5	H2-D1	-0.52093	3.13139e-25	4.47225e-21	0.954	0.969
																																								5	Hspg2	-0.521415	3.07538e-09	4.39226e-05	0.528	0.717
																																								5	Nxph1	-0.524992	8.68504e-80	1.2404e-75	0.056	0.517
																																								5	Pdgfa	-0.525333	7.58948e-16	1.08393e-11	0.577	0.645
																																								5	Cnbp	-0.525625	2.22179e-14	3.17316e-10	0.784	0.905
																																								5	Smap2	-0.528257	1.29748e-13	1.85306e-09	0.463	0.593
																																								5	Idh2	-0.529749	2.72279e-45	3.88869e-41	0.25	0.652
																																								5	Dusp6	-0.529848	1.23835e-15	1.7686e-11	0.377	0.518
																																								5	Mosmo	-0.530682	7.89435e-22	1.12747e-17	0.602	0.737
																																								5	Gng11	-0.533404	3.52241e-19	5.0307e-15	0.324	0.592
																																								5	Arid5b	-0.533656	1.27152e-06	0.0181598	0.525	0.605
																																								5	Gas5	-0.534612	3.3227e-12	4.74548e-08	0.806	0.928
																																								5	Ifi30	-0.536157	5.32193e-09	7.60079e-05	0.522	0.594
																																								5	Cd151	-0.536239	3.14772e-24	4.49558e-20	0.682	0.79
																																								5	Lgals1	-0.537725	3.5448e-09	5.06269e-05	0.87	0.939
																																								5	Jund	-0.540057	4.02583e-17	5.7497e-13	0.997	0.989
																																								5	Adh1	-0.540205	3.08833e-09	4.41075e-05	0.62	0.653
																																								5	Myl9	-0.543613	7.00289e-82	1.00015e-77	0.068	0.581
																																								5	Rnf150	-0.547664	9.9388e-06	0.141946	0.571	0.404
																																								5	Ifnar2	-0.548454	2.87114e-12	4.10056e-08	0.71	0.77
																																								5	Galnt18	-0.549362	2.2911e-30	3.27215e-26	0.481	0.613
																																								5	Tnfaip3	-0.54979	5.94282e-12	8.48753e-08	0.417	0.525
																																								5	Dsc3	-0.551012	3.4916e-09	4.98671e-05	0.509	0.521
																																								5	Dnajb9	-0.553093	1.95527e-24	2.79252e-20	0.463	0.692
																																								5	Fas	-0.554856	4.2982e-09	6.13869e-05	0.537	0.627
																																								5	Bok	-0.555523	0.00414717	1	0.494	0.506
																																								5	Mast4	-0.55617	3.48754e-25	4.98091e-21	0.228	0.546
																																								5	Shisa3	-0.557735	1.26067e-11	1.80049e-07	0.33	0.465
																																								5	Cyba	-0.557979	5.61748e-13	8.02288e-09	0.738	0.862
																																								5	Selenos	-0.559032	6.31101e-21	9.01338e-17	0.537	0.818
																																								5	Ier5l	-0.560137	6.40452e-10	9.14694e-06	0.66	0.658
																																								5	Il11ra1	-0.560487	1.1395e-17	1.62743e-13	0.877	0.939
																																								5	Fbln7	-0.561181	3.22228e-05	0.460206	0.586	0.541
																																								5	Synpo2	-0.562564	1.98294e-07	0.00283203	0.188	0.361
																																								5	1700025G04Rik	-0.565341	1.3327e-46	1.90336e-42	0.219	0.613
																																								5	Notch1	-0.566241	1.0798e-28	1.54218e-24	0.596	0.668
																																								5	Sowahc	-0.56755	1.22769e-23	1.75339e-19	0.145	0.418
																																								5	Laptm4a	-0.569524	8.48795e-17	1.21225e-12	0.923	0.98
																																								5	Birc3	-0.569595	3.38505e-12	4.83452e-08	0.336	0.525
																																								5	Gm26802	-0.569758	4.21392e-05	0.601832	0.444	0.5
																																								5	Cdkn2c	-0.570624	5.12572e-11	7.32055e-07	0.176	0.394
																																								5	Cbfa2t3	-0.570734	2.2122e-26	3.15946e-22	0.543	0.605
																																								5	Mtss1	-0.572474	3.16424e-87	4.51917e-83	0.08	0.599
																																								5	Serinc3	-0.578266	2.34901e-12	3.35485e-08	0.827	0.856
																																								5	Selenop	-0.583176	1.20568e-10	1.72195e-06	0.914	0.954
																																								5	H2-Q4	-0.583944	2.97833e-17	4.25366e-13	0.358	0.622
																																								5	Palld	-0.587557	3.60618e-32	5.15035e-28	0.102	0.414
																																								5	Cd9	-0.590636	2.5401e-10	3.62777e-06	0.84	0.858
																																								5	Pde4b	-0.591112	6.34647e-05	0.906403	0.605	0.563
																																								5	Lrpap1	-0.591989	5.37672e-22	7.67903e-18	0.648	0.809
																																								5	Flt3l	-0.592308	3.17361e-07	0.00453255	0.389	0.488
																																								5	Col27a1	-0.59506	4.34692e-10	6.20828e-06	0.259	0.445
																																								5	Gas1	-0.596578	7.95057e-08	0.0011355	0.759	0.833
																																								5	Deptor	-0.597144	2.6506e-13	3.78558e-09	0.469	0.582
																																								5	Vwa1	-0.602967	4.04384e-10	5.77541e-06	0.574	0.577
																																								5	Zmynd15	-0.604744	1.01593e-89	1.45094e-85	0.09	0.625
																																								5	Scarf2	-0.607918	1.22459e-51	1.74896e-47	0.278	0.631
																																								5	Ppp1r10	-0.61142	2.67563e-11	3.82133e-07	0.287	0.489
																																								5	Ctsh	-0.612695	1.24717e-40	1.78121e-36	0.241	0.615
																																								5	Meox2	-0.614482	1.67958e-15	2.39877e-11	0.617	0.704
																																								5	Egr3	-0.618067	6.04407e-12	8.63214e-08	0.571	0.559
																																								5	Tmem119	-0.618157	4.93899e-41	7.05386e-37	0.528	0.681
																																								5	Gnb4	-0.621101	6.42536e-26	9.1767e-22	0.167	0.496
																																								5	Notch3	-0.621116	2.98085e-67	4.25726e-63	0.12	0.573
																																								5	mt-Cytb	-0.621136	1.8125e-13	2.58861e-09	0.997	0.995
																																								5	Vmp1	-0.622904	2.74939e-17	3.92668e-13	0.596	0.711
																																								5	Podn	-0.627467	1.18528e-10	1.69281e-06	0.577	0.669
																																								5	Susd6	-0.627869	1.03592e-18	1.4795e-14	0.599	0.74
																																								5	Cntfr	-0.630346	8.63854e-30	1.23376e-25	0.565	0.657
																																								5	Ddost	-0.632904	6.84308e-20	9.77329e-16	0.812	0.915
																																								5	Oat	-0.63462	2.30663e-18	3.29433e-14	0.824	0.907
																																								5	Prdx4	-0.636215	2.73928e-25	3.91224e-21	0.373	0.645
																																								5	Dad1	-0.639814	1.04053e-18	1.48608e-14	0.75	0.926
																																								5	Htra1	-0.640114	6.53692e-14	9.33603e-10	0.778	0.835
																																								5	Manf	-0.6415	9.1566e-13	1.30775e-08	0.812	0.887
																																								5	Map4k4	-0.645446	2.8626e-15	4.08836e-11	0.772	0.83
																																								5	Rbpms	-0.650864	1.37464e-08	0.000196326	0.762	0.789
																																								5	Serpina3g	-0.653121	9.61019e-07	0.0137253	0.29	0.415
																																								5	Marcksl1	-0.653392	2.55241e-62	3.64536e-58	0.105	0.557
																																								5	Ntrk1	-0.654293	3.65799e-32	5.22434e-28	0.324	0.546
																																								5	Tpm1	-0.65538	5.24273e-21	7.48766e-17	0.355	0.622
																																								5	Vegfc	-0.669223	4.62552e-09	6.60616e-05	0.475	0.521
																																								5	Slc9a3r2	-0.669927	6.16828e-47	8.80953e-43	0.522	0.699
																																								5	Atp1a2	-0.670518	5.80251e-20	8.28714e-16	0.17	0.449
																																								5	Cpe	-0.673681	6.28889e-38	8.98179e-34	0.269	0.54
																																								5	Ogfrl1	-0.673752	1.26084e-13	1.80073e-09	0.42	0.528
																																								5	Isyna1	-0.673769	3.1158e-18	4.44998e-14	0.676	0.73
																																								5	Egr1	-0.675138	1.20223e-19	1.71702e-15	0.932	0.973
																																								5	Cyp26b1	-0.67566	5.78004e-17	8.25505e-13	0.386	0.532
																																								5	Gucy1a1	-0.685635	1.1035e-34	1.57602e-30	0.256	0.549
																																								5	Ltbp2	-0.686881	8.66605e-05	1	0.386	0.453
																																								5	Spns2	-0.690593	3.69549e-10	5.2779e-06	0.281	0.475
																																								5	Adcyap1r1	-0.694954	3.98663e-72	5.6937e-68	0.21	0.639
																																								5	Tns3	-0.697864	4.50471e-05	0.643363	0.38	0.454
																																								5	1200007C13Rik	-0.698972	1.32432e-08	0.000189139	0.583	0.58
																																								5	Tmed9	-0.70045	5.24855e-24	7.49598e-20	0.849	0.926
																																								5	Ltc4s	-0.706413	0.000454107	1	0.201	0.353
																																								5	Kcnj8	-0.708426	2.68289e-24	3.8317e-20	0.444	0.612
																																								5	Timp1	-0.708874	6.60909e-07	0.0094391	0.775	0.795
																																								5	Bace2	-0.709645	1.41085e-53	2.01498e-49	0.324	0.642
																																								5	Ppp1r15a	-0.712208	5.96826e-14	8.52387e-10	0.608	0.776
																																								5	Slc50a1	-0.715477	1.27812e-26	1.82541e-22	0.599	0.79
																																								5	Ccl9	-0.715589	2.65491e-43	3.79175e-39	0.54	0.66
																																								5	Myh9	-0.71919	9.65015e-16	1.37823e-11	0.633	0.716
																																								5	Matn2	-0.720041	2.13507e-53	3.0493e-49	0.185	0.587
																																								5	Ecscr	-0.726634	4.87529e-32	6.96289e-28	0.17	0.53
																																								5	Nrp1	-0.727136	8.37292e-10	1.19582e-05	0.775	0.785
																																								5	Snhg18	-0.728128	1.63587e-28	2.33634e-24	0.506	0.772
																																								5	Pear1	-0.728352	9.6564e-29	1.37913e-24	0.497	0.614
																																								5	Serpina10	-0.728477	4.69346e-98	6.7032e-94	0.093	0.648
																																								5	Meox1	-0.730107	1.59909e-12	2.28383e-08	0.488	0.541
																																								5	Col5a3	-0.741701	2.30358e-37	3.28997e-33	0.222	0.556
																																								5	Vamp5	-0.747607	2.4492e-16	3.49794e-12	0.448	0.578
																																								5	Ssr2	-0.748722	1.97004e-23	2.81361e-19	0.818	0.88
																																								5	Ifngr1	-0.749524	7.31927e-25	1.04534e-20	0.901	0.942
																																								5	Mif	-0.755691	1.77109e-21	2.52947e-17	0.772	0.857
																																								5	Cd82	-0.756417	5.58504e-41	7.97655e-37	0.074	0.519
																																								5	Acta2	-0.756776	8.87494e-20	1.26752e-15	0.034	0.389
																																								5	Col6a2	-0.760237	3.10184e-10	4.43004e-06	0.753	0.85
																																								5	Ndrg2	-0.765234	1.09907e-11	1.5697e-07	0.642	0.672
																																								5	Fmod	-0.771838	7.71353e-58	1.10165e-53	0.519	0.703
																																								5	Thbs1	-0.77267	9.65186e-38	1.37848e-33	0.164	0.524
																																								5	Hspa1b	-0.773066	0.00190648	1	0.722	0.655
																																								5	Dnajb1	-0.782455	1.46878e-05	0.209771	0.593	0.613
																																								5	Pakap.1	-0.785618	4.89631e-33	6.9929e-29	0.361	0.585
																																								5	Arhgdib	-0.789196	1.08241e-05	0.15459	0.485	0.507
																																								5	Apoc1	-0.794847	1.98741e-16	2.83841e-12	0.312	0.484
																																								5	Pkdcc	-0.796064	8.52291e-32	1.21724e-27	0.639	0.807
																																								5	Cd63	-0.796702	2.68438e-33	3.83383e-29	0.975	0.99
																																								5	Fam180a	-0.8001	1.13988e-37	1.62797e-33	0.593	0.694
																																								5	Tsc22d1	-0.800555	2.12192e-18	3.03052e-14	0.691	0.764
																																								5	Ptgir	-0.803083	2.82383e-32	4.033e-28	0.432	0.6
																																								5	H3f3b	-0.812932	9.69157e-28	1.38415e-23	0.938	0.956
																																								5	Fam43a	-0.822955	1.88957e-53	2.69869e-49	0.389	0.721
																																								5	Atf3	-0.825179	3.35327e-09	4.78914e-05	0.503	0.612
																																								5	Msc	-0.830669	4.36687e-64	6.23676e-60	0.346	0.688
																																								5	Hmgb2	-0.832309	6.62314e-41	9.45917e-37	0.383	0.71
																																								5	Spon1	-0.834742	8.32592e-20	1.18911e-15	0.056	0.403
																																								5	CR974586.4	-0.84077	3.62665e-40	5.17959e-36	0.441	0.662
																																								5	Pdgfrb	-0.840912	1.06084e-15	1.5151e-11	0.769	0.825
																																								5	Hmgb1	-0.842338	1.19789e-34	1.71083e-30	0.917	0.967
																																								5	Rem1	-0.852238	1.71386e-53	2.44773e-49	0.577	0.708
																																								5	Emilin1	-0.853331	8.94888e-37	1.27808e-32	0.531	0.729
																																								5	Emp2	-0.859063	1.05907e-33	1.51257e-29	0.386	0.647
																																								5	Trf	-0.860742	1.94499e-31	2.77783e-27	0.42	0.683
																																								5	Lifr	-0.860924	2.77218e-19	3.95923e-15	0.333	0.562
																																								5	Apod	-0.868132	0.000133837	1	0.42	0.497
																																								5	Ier5	-0.872432	6.72816e-11	9.60916e-07	0.769	0.815
																																								5	Steap4	-0.873604	3.05894e-20	4.36878e-16	0.688	0.75
																																								5	Ucp2	-0.87582	5.49483e-61	7.84771e-57	0.543	0.716
																																								5	Actn1	-0.885757	8.12608e-13	1.16057e-08	0.454	0.538
																																								5	Trim47	-0.886396	9.1945e-33	1.31316e-28	0.701	0.79
																																								5	Phlda3	-0.890089	1.05483e-65	1.50651e-61	0.398	0.797
																																								5	Cstb	-0.892006	1.06354e-21	1.51895e-17	0.781	0.867
																																								5	Cdc42ep3	-0.894894	1.19192e-21	1.7023e-17	0.5	0.634
																																								5	Tnfsf13b	-0.899394	9.17493e-14	1.31036e-09	0.466	0.596
																																								5	Colec12	-0.90433	1.54537e-34	2.20709e-30	0.475	0.731
																																								5	Ptma	-0.908038	1.55976e-45	2.22765e-41	0.997	0.992
																																								5	Mrpl38	-0.909998	9.08922e-28	1.29812e-23	0.596	0.73
																																								5	Cxcl1	-0.913021	2.27222e-13	3.24519e-09	0.75	0.788
																																								5	Itga1	-0.918584	5.59336e-05	0.798843	0.537	0.52
																																								5	Srgn	-0.919616	8.82689e-15	1.26066e-10	0.574	0.701
																																								5	H2-Q7	-0.922545	4.60956e-18	6.58338e-14	0.522	0.674
																																								5	Ugcg	-0.924944	5.60934e-15	8.01126e-11	0.448	0.611
																																								5	Plin2	-0.930757	4.14735e-19	5.92325e-15	0.608	0.753
																																								5	Rasl11a	-0.940284	2.41194e-17	3.44473e-13	0.432	0.548
																																								5	Hspa5	-0.941226	2.82304e-29	4.03187e-25	0.96	0.988
																																								5	Fmo2	-0.945397	5.35337e-29	7.64568e-25	0.519	0.703
																																								5	Grem1	-0.945486	8.60624e-18	1.22914e-13	0.515	0.584
																																								5	Hes1	-0.951579	6.88694e-19	9.83593e-15	0.753	0.798
																																								5	H2-Ab1	-0.955278	1.05619e-26	1.50845e-22	0.074	0.447
																																								5	Olfml3	-0.957323	3.6098e-23	5.15552e-19	0.571	0.709
																																								5	Cxcl10	-0.960568	9.64535e-10	1.37755e-05	0.099	0.277
																																								5	Nfkbia	-0.965078	3.65114e-20	5.21456e-16	0.738	0.903
																																								5	Sept4	-0.967844	2.04105e-34	2.91503e-30	0.395	0.613
																																								5	Nudt4	-0.976796	4.57773e-15	6.53792e-11	0.531	0.65
																																								5	C2	-0.977445	6.8869e-14	9.83588e-10	0.654	0.747
																																								5	Csrp1	-0.986769	1.98239e-21	2.83125e-17	0.586	0.692
																																								5	S1pr3	-0.987039	2.78735e-31	3.9809e-27	0.386	0.623
																																								5	Rbp1	-0.989213	2.12665e-33	3.03728e-29	0.506	0.773
																																								5	Irf8	-0.989867	9.42372e-12	1.3459e-07	0.478	0.552
																																								5	Col6a1	-0.991925	7.54316e-22	1.07731e-17	0.676	0.876
																																								5	Rapgef5	-0.993452	2.36492e-07	0.00337758	0.343	0.466
																																								5	Foxs1	-0.99743	4.41389e-77	6.30391e-73	0.472	0.736
																																								5	Penk	-0.999205	9.50128e-19	1.35697e-14	0.645	0.752
																																								5	Slc15a3	-1.02339	4.62992e-10	6.61246e-06	0.54	0.562
																																								5	Cd74	-1.02426	1.39214e-19	1.98825e-15	0.114	0.439
																																								5	Gpm6b	-1.03187	3.47117e-43	4.95752e-39	0.395	0.724
																																								5	Zfp36	-1.03424	2.12398e-25	3.03347e-21	0.861	0.934
																																								5	Csmd1	-1.03803	2.28143e-10	3.25834e-06	0.577	0.63
																																								5	Btg1	-1.05691	2.11128e-22	3.01533e-18	0.62	0.784
																																								5	Srpx	-1.06016	5.49645e-22	7.85003e-18	0.787	0.867
																																								5	Crispld2	-1.06353	2.8406e-29	4.05695e-25	0.617	0.708
																																								5	Phlda1	-1.06901	1.54776e-14	2.21051e-10	0.772	0.823
																																								5	Fabp4	-1.0712	2.27849e-09	3.25413e-05	0.583	0.662
																																								5	Abcc9	-1.09316	8.73629e-19	1.24772e-14	0.383	0.557
																																								5	Eva1b	-1.09343	2.90552e-56	4.14966e-52	0.5	0.789
																																								5	Anxa5	-1.10821	8.96662e-40	1.28061e-35	0.617	0.913
																																								5	Cygb	-1.11605	2.6725e-45	3.81687e-41	0.83	0.917
																																								5	Spry1	-1.1164	9.33184e-49	1.33277e-44	0.503	0.694
																																								5	Col6a3	-1.11965	3.4662e-29	4.95042e-25	0.562	0.851
																																								5	Ier3	-1.12646	6.00835e-24	8.58112e-20	0.327	0.622
																																								5	Bst1	-1.13732	1.08375e-99	1.54782e-95	0.21	0.708
																																								5	Mdk	-1.14091	1.30175e-67	1.85915e-63	0.296	0.684
																																								5	Nr2f2	-1.15374	1.15896e-21	1.65522e-17	0.753	0.757
																																								5	Gm26532	-1.16798	7.09021e-29	1.01262e-24	0.228	0.568
																																								5	Junb	-1.16816	1.76676e-40	2.52328e-36	0.914	0.975
																																								5	Ccl7	-1.16979	8.45717e-31	1.20785e-26	0.417	0.757
																																								5	Gem	-1.18654	9.36771e-26	1.3379e-21	0.599	0.762
																																								5	Cp	-1.21415	2.92568e-41	4.17846e-37	0.738	0.84
																																								5	Icam1	-1.23341	1.67701e-40	2.39511e-36	0.599	0.753
																																								5	Csf2rb2	-1.24624	6.93585e-19	9.90578e-15	0.509	0.589
																																								5	Fos	-1.26728	2.118e-52	3.02493e-48	0.944	0.979
																																								5	Tgfbi	-1.27847	4.85413e-28	6.93266e-24	0.701	0.781
																																								5	Dclk1	-1.27954	2.09304e-38	2.98929e-34	0.386	0.742
																																								5	Ly6k	-1.28671	2.71883e-66	3.88304e-62	0.429	0.716
																																								5	Stmn2	-1.29394	6.22493e-102	8.89044e-98	0.049	0.593
																																								5	Smoc2	-1.2961	3.11815e-05	0.445334	0.546	0.629
																																								5	Mmp3	-1.29996	2.39558e-16	3.42137e-12	0.713	0.784
																																								5	Slc1a3	-1.3	5.42914e-61	7.7539e-57	0.546	0.767
																																								5	Fosb	-1.30533	2.89527e-47	4.13503e-43	0.864	0.954
																																								5	G0s2	-1.33513	1.60436e-49	2.29135e-45	0.275	0.651
																																								5	Serpine1	-1.34414	6.37932e-21	9.11094e-17	0.568	0.625
																																								5	Col4a1	-1.34612	7.71465e-44	1.10181e-39	0.849	0.951
																																								5	Hspa1a	-1.35116	6.56304e-10	9.37334e-06	0.583	0.618
																																								5	Pnrc1	-1.37682	1.33087e-54	1.90075e-50	0.627	0.909
																																								5	Ier2	-1.41508	1.21413e-37	1.73403e-33	0.88	0.954
																																								5	Plpp1	-1.41768	1.92118e-63	2.74382e-59	0.34	0.717
																																								5	Kctd12	-1.41807	7.79405e-59	1.11315e-54	0.188	0.658
																																								5	Plvap	-1.42109	1.59043e-94	2.27146e-90	0.133	0.691
																																								5	Gadd45b	-1.42693	7.95728e-52	1.13646e-47	0.432	0.718
																																								5	Ccl2	-1.45225	1.50361e-26	2.14746e-22	0.315	0.602
																																								5	Epas1	-1.4553	1.15932e-57	1.65575e-53	0.318	0.697
																																								5	Tagln	-1.45669	7.55345e-89	1.07878e-84	0.031	0.584
																																								5	Cd81	-1.45763	8.18229e-75	1.16859e-70	0.83	0.979
																																								5	Birc2	-1.47126	1.95361e-41	2.79014e-37	0.574	0.787
																																								5	Lpl	-1.50224	2.18276e-38	3.11742e-34	0.849	0.937
																																								5	Jun	-1.50937	4.40087e-76	6.28532e-72	0.981	0.99
																																								5	Cxcl16	-1.51937	9.84486e-62	1.40604e-57	0.512	0.787
																																								5	Rgs5	-1.61319	1.42259e-31	2.03174e-27	0.488	0.638
																																								5	Lepr	-1.62065	5.03612e-35	7.19259e-31	0.423	0.643
																																								5	Col4a2	-1.68643	2.95772e-73	4.22421e-69	0.67	0.907
																																								5	Gm13889	-1.72246	2.34879e-19	3.35454e-15	0.577	0.639
																																								5	Gas6	-1.73828	1.30131e-31	1.85853e-27	0.642	0.765
																																								5	Ifitm1	-1.74644	8.79481e-42	1.25607e-37	0.744	0.832
																																								5	Sparcl1	-1.782	0.000225732	1	0.667	0.661
																																								5	Igfbp3	-1.79006	6.67884e-43	9.53872e-39	0.41	0.733
																																								5	Lum	-1.83818	7.7528e-24	1.10726e-19	0.451	0.636
																																								5	Vtn	-1.85828	1.24893e-68	1.78373e-64	0.543	0.783
																																								5	F3	-1.8788	1.2027e-30	1.71769e-26	0.67	0.765
																																								5	Btg2	-1.94066	1.28402e-65	1.83384e-61	0.701	0.917
																																								5	Cst3	-1.9817	4.95967e-63	7.0834e-59	0.948	0.991
																																								5	Bgn	-2.07944	8.94568e-108	1.27762e-103	0.627	0.966
																																								5	Mfge8	-2.12085	9.33691e-42	1.3335e-37	0.836	0.893
																																								5	Cpxm1	-2.27814	2.59925e-90	3.71226e-86	0.318	0.852
																																								5	Csf2rb	-2.31269	1.78902e-82	2.55508e-78	0.148	0.709
																																								5	Hmgcs2	-2.31392	3.3377e-120	4.76691e-116	0.515	0.884
																																								5	Vcam1	-2.35604	7.6225e-84	1.08865e-79	0.265	0.77
																																								5	Ctsc	-2.62311	1.34784e-136	1.92498e-132	0.275	0.858
																																								5	Des	-2.6579	3.17794e-60	4.53873e-56	0.58	0.763
																																								5	Igfbp7	-2.67216	1.28302e-153	1.83242e-149	0.83	0.99
																																								5	Enpp2	-2.86403	1.09818e-94	1.56842e-90	0.281	0.795
																																								5	Cxcl12	-2.88942	7.96754e-94	1.13792e-89	0.877	0.983
																																								5	Mgp	-2.90073	2.90006e-66	4.14187e-62	0.25	0.694
																																								5	Ccl19	-3.33493	2.37158e-103	3.38708e-99	0.772	0.945
																																								5	Tmem176a	-3.65728	5.11552e-122	7.30599e-118	0.599	0.907
																																								5	Tmem176b	-3.73326	1.44139e-133	2.05859e-129	0.611	0.937
																																								5	Clu	-3.83688	3.95648e-52	5.65065e-48	0.639	0.818
																																								5	Apoe	-4.56253	4.61223e-122	6.58719e-118	0.821	0.963
																																								5	Ccl21a	-5.54916	1.04526e-71	1.49283e-67	0.417	0.798
[truncated: 5 more columns]

## Sheet: Table S5
Table S5. List of the DLBCL biospy LN tissues pre- and post-CAR-T therapy
Code, patient ID	Disease	Best response	Tissue post CAR treatment (Time, days)	Status at biopsy
CAR 1	DLBCL	Complete remission	60	Relapse
CAR 2	DLBCL	Complete remission	180	Relapse
CAR 3	DLBCL	Progressive disease	30	Progressive diseaase
CAR 4	DLBCL	Stable disease	120	Stable disease
CAR 5	low grade B-cell lymphoma	Complete remission	120	Partial remission*
CAR 6	DLBCL	Progressive disease	40	Progressive diseaase
CAR 7	DLBCL	Progressive disease	9	Progressive diseaase
*Partial remission at time of biopsy, later complete remission

## Sheet: Table S6
Table S6. Clinical features of the lymphoma biospy tissue samples used for organotypic cultures
LN CODE	Diagnosis	Sex	Age	Double hit score	CS1	Prognostic score2	Current Therapy	Response	Status3	Prior therapies	Cytogenetic	Lymphoma phenotype
LN 46	DLBCL-ABC	M	66	1	1	1	N/A	No therapy	0	N/A	N/A	CD19+, CD20+, BCL6- CD10-, GCET1-, BCL2+ c-MYC+ (15%), CD30- FOXP1+, Ki67=80%
LN 48	HL	M	40	N/A	3	4	4x BEACOPP esc	CR	0	N/A	N/A	CD19+, CD20+, CD30+, (CD20+ CD30+=2.12%)4
LN51	DLBCL-GCB (FL transformed)	F	66	1	1	1	autologogous SCT	CR	1	6x R-CHOP	N/A	CD20+, BCL6+, CD10-, GCET1-, BCL2+, c-Myc, CD30-, FOXP1, p53-, MUM1-, CyclinD1-, Ki67=80%
LN54	FL (relapsed)	F	66	N/A	1	2	R2	Minimal progression	0	1st line: 6x R-CHOP, 2nd line: R-Benda	t(14;18)	CD20+, BCL6+, CD10+, BCL2+, CD79a+, Ki67=15%
LN56	DLBCL-GCB	M	28	0	1	1	4x R-CHOP	CR	0	N/A	N/A	CD20+, BCL6+, GCET1+, cMYC+, MUM-1-, Cyclin D1-, BCL2-, c-Myc+ (30%) Ki67=95
LN57	DLBCL-GCB	M	13	1	1	0	Pediatric therapy	CR	0	N/A	Loss: ch 1p34.2-36, ch Y, Gain: ch8, ch12q13.3-24.33, chXq21.21-28	CD20+, BCL6+, CD10+, BCL2+, CD23+, CD79a+, GCET1+, Ki67=90%
LN59	HL	M	41	N/A	2	1	2x ABVD + IF-RX	PR	0	N/A	N/A	CD20+, CD30+, CD15+, Ki67=80%, (CD20+ CD30+=1.78%)
LN63	DLBCL-ABC (relapsed)	F	67	0	4	2	R-GDP*	CR	1	1st line: 8x R-CHOP	N/A	CD19+, CD20+, BCL6+, CD10-, GCET1-, BCL2-, FOXP1+, CD30+ (40%), MUM1-, CyclinD1-, c-Myc+ (5%), CD38-, CD117c-, Ki67=80%
LN65	DLBCL-GCB	F	73	1	2	2	6x R-CHOP	N/A	N/A	N/A	N/A	CD19+, CD20+, BCL6+, Pax5+, GCET1+, BCL2+, FOXP1+, Myc- CD21-, CD23-, CD38-, MUM1-, CyclinD1-, Cd25-, CD30-, Ki67=70-80%, CD21-, CD23-, CD38-, MUM1-, CyclinD1-, Cd25-, CD30-

## Sheet: Table S7
Table S7. List of reagents
Reagent or Resource	Manifacturer	Catalogue number	Dilution	Application
Antibodies
Mouse anti- ICAM-1 Pacific Blue, clone YN1/1.7.4	Biolegend	116116	1:100	Flow cytometry
Mouse anti-H-2KbH2-Db, FITC, 28 - 8 -6	Biolegend	114606	1:100	Flow cytometry
Mouse anti-CD45, Pacific Blue, 30-F11	Biolegend	103126	1:100	Flow cytometry
Mouse anti-CD31, FITC, clone MEC13.3	Biolegend	102506	1:100	Flow cytometry
Mouse anti-LTBR PE, clone 5G11	Biolegend	134403	1:100	Flow cytometry
Mouse anti-TNFR I APC, clone 55R-286	Biolegend	113005	1:100	Flow cytometry
Mouse anti-H2-Kb bound to SIINFEKL PE, clone 25-D1.16	Biolegend	141604	1:100	Flow cytometry
Mouse anti-PD-L2 PE, clone TY25	Biolegend	107205	1:100	Flow cytometry
Mouse anti-TNFR II PE, clone TR75-89	Biolegend	113405	1:100	Flow cytometry
Mouse anti-PD-L1 PECy7, clone 10F.9G2	Biolegend	124314	1:100	Flow cytometry
Mouse anti-PDPN APC, clone 8.1.1	Biolegend	127409	1:100	Flow cytometry
Mouse anti-I-Ab APC, clone AF6-120.1	Biolegend	116418	1:100	Flow cytometry
Mouse anti-B220 BV421, clone RA3-6B2	Biolegend	103239	1:100	Flow cytometry/Immunofluorescence
Mouse anti-THY 1 BV421, clone 30-H12	Biolegend	328121	1:100	Flow cytometry
Mouse anti-CD21 PECy7, clone 7E9	Biolegend	123420	1:100	Flow cytometry
Mouse anti-PDPN AlexaFluor488, clone 8.1.1	Biolegend	127406	1:100	Flow cytometry/Immunofluorescence
Mouse anti-CD8 FITC, clone 53-6.7	Biolegend	100706	1:100	Flow cytometry
Mouse anti-CCR7 Percp Cy5.5, clone 4B12	Biolegend	120116	1:100	Flow cytometry
Mouse anti-CXCR3 APC, clone CXCR3-173	Biolegend	126512	1:100	Flow cytometry
Human anti-HLA-A,B,C APC, clone W6/32	Biolegend	311410	1:100	Flow cytometry
Human anti-FAP APC, clone 427819	R&D Systems	FAB3715A	1:100	Flow cytometry
Human anti-FAP PE, clone 427819	R&D Systems	FAB3715P	1:100	Flow cytometry
Human anti-TNFα PE, clone MAb11	Biolegend	502908	1:100	Flow cytometry
Human anti-LTα PE, clone 359-81-11	Biolegend	503105	1:100	Flow cytometry
Human anti-LTβR PE, clone 31G4D8	Biolegend	322008	1:100	Flow cytometry
Human anti-TNFR I PE, clone 263123	R&D Systems	FAB2255P	1:100	Flow cytometry
Human anti-TNFR II APC, clone 22235	R&D Systems	FAB226A	1:100	Flow cytometry
Human anti-CD20 BV421, clone 2H7	Biolegend	302329	1:100	Flow cytometry/Immunofluorescence
Human anti-HLA-DR, DP, DQ PECy7, clone Tu39	Biolegend	361708	1:100	Flow cytometry
Human anti-CD21 FITC, clone Bu32	Biolegend	354909	1:100	Flow cytometry
Human anti-CD31 FITC, clone WM59	Biolegend	303104	1:100	Flow cytometry
Human anti-PDPN FITC, clone NC-08	Biolegend	337026	1:100	Flow cytometry
Human anti-PDPN APC, clone NC-08	Biolegend	337022	1:100	Flow cytometry
Human anti-ICAM-1 PE, clone HA58	Biolegend	353106	1:100	Flow cytometry
Human anti-PDGFRa PE, clone 16A1	Biolegend	323505	1:100	Flow cytometry
Human anti-PDGFRβ APC, clone 18A2	Biolegend	323608	1:100	Flow cytometry
Human anti-PD-L1 PECy7, clone MIH3	Biolegend	374505	1:100	Flow cytometry
Human anti-PD-L2 PE, clone MIH18	Biolegend	345505	1:100	Flow cytometry
Human anti-Tim-3 FITC, clone F38-2E2	Biolegend	345022	1:100	Flow cytometry
Human anti-Granzyme B PE, clone QA16A02	Biolegend	372207	1:100	Flow cytometry
Human anti-TCF1 AlexaFluor647, clone 7F11A10	Biolegend	655203	1:100	Flow cytometry
Human anti-PD-1 BV510, clone EH12.2H7	Biolegend	329932	1:100	Flow cytometry
Human anti-PD-L1 BV421, clone MIH3	Biolegend	374508	1:100	Flow cytometry
Human anti-CD8 BV711, clone SK1	Biolegend	344734	1:100	Flow cytometry
Mouse anti-PDPN unconjugated, clone 8.1.1	Biolegend	127402	1:100	Immunofluorescence
Mouse anti-CD8 AlexaFluor647, clone C8/144B	Biolegend	372906	1:100	Immunofluorescence
Mouse anti-ER-TR7 AlexaFluor647, polyclonal	SANTA CRUZ	sc-73355	1:50	Immunofluorescence
Mouse anti-PD-L1 unconjugated, clone D5V3B	Cell Signaling	64988	1:100	Immunofluorescence
Mouse anti-PD-L2 unconjugated, polyclonal	R&D Systems	AF1022	1:100	Immunofluorescence
Mouse/Human anti-SMA Cy3, clone 1A4	Sigma	C6198	1:400	Immunofluorescence
Mouse/Human anti-Cleaved Caspase-3 unconjugated, clone 5A1E	Cell Signaling	9664S	1:100	Immunofluorescence
Mouse anti-Granzyme B unconjugated, polyclonal	Abcam	ab53097	1:50	Immunofluorescence
Human anti-PDPN unconjugated, clone D2-40	DAKO	M3619	1:100	Immunofluorescence
Human anti-CD8 AlexaFluor647, clone D8A8Y	Cellsignaling	85336	1:100	Immunofluorescence
Human anti-CD20 unconjugated, clone EP459Y	Abcam	Ab78237	1:200	Immunofluorescence
Human anti-CD20 unconjugated, polyclonal	Abcam	ab194970	1:200	Immunofluorescence
Human anti-CD21 unconjugated, clone EP3093	Abcam	ab75985	1:200	Immunofluorescence
Human anti-FAP unconjugated, polyclonal	R&D Systems	AF3715	1:100	Immunofluorescence
Human anti-FAP unconjugated, clone EPR20021	Abcam	Ab207178	1:100	Immunofluorescence
Human anti-PD-L1 unconjugated, clone E1L3N	Cellsignaling	13684	1:100	Immunofluorescence
Human anti-PDPN unconjugated, polyclonal	R&D Systems	AF3670	1:100	Immunofluorescence
Human anti-Collagen type 1 unconjugated, polyclonal	Abcam	ab34710	1:100	Immunofluorescence
Human anti-BAFF unconjugated, polyclonal	R&D Systems	AF124-SP	1:100	Immunofluorescence
Human anti-Desmin unconjugated, polyclonal	R&D Systems	AF3844-SP	1:100	Immunofluorescence
Human anti-CD31 unconjugated, clone EP3095	abcam	ab134168	1:100	Immunofluorescence
Human anti-PD-L2 unconjugated, clone D7U8C	Cell Signaling	82723S	1:100	Immunofluorescence
Human anti-CCL21 unconjugated, polyclonal	Abcam	ab9851	1:100	Immunofluorescence
Human anti-CXCL9 unconjugated, polyclonal	Thermo fisher	PA5-25045	1:50	Immunofluorescence
Human anti-4-1BB unconjugated, clone D2Z4Y	Cell Signaling	34594	1:50	Immunofluorescence
Human anti-PDPN AlexaFluor488, clone NC-08	Biolegend	337006	1:100	Immunofluorescence
Human anti-CD8 AlexaFluor647, clone C8/144B	Biolegend	372906	1:100	Immunofluorescence
Human anti-PD-L2 PE, clone M1H18	Biolegend	345505	1:100	Immunofluorescence
AffiniPure Goat Anti-Human IgG (H+L) (CAR T detection) unconjugated, polyclonal	JacksonImmunoResearch	109-005-088	1:50	Immunofluorescence
Human anti-CD44 unconjugated, clone EPR1013Y	Abcam	ab51037	1:100	Immunofluorescence
Human anti-pMLC unconjugated, clone Ser19	Cell Signaling	3675	1:100	Immunofluorescence
Human anti-Active Rho unconjugated, polyclonal	NewEast Biosciences	26904	1:50	Immunofluorescence
Human anti-Active Rac unconjugated, polyclonal	NewEast Biosciences	26903	1:50	Immunofluorescence
Human anti-Granzyme B unconjugated, polyclonal	Abcam	ab53097	1:50	Immunofluorescence
Donkey anti-Rabbit AlexaFluor647	JacksonImmunoResearch	711-605-152	1:400	Immunofluorescence
Donkey anti-Rabbit AlexaFluor488	JacksonImmunoResearch	711-545-152	1:400	Immunofluorescence
Donkey anti-Mouse TRITC	JacksonImmunoResearch	715-025-150	1:400	Immunofluorescence
Donkey anti-Goat AlexaFluor647	JacksonImmunoResearch	705-605-003	1:400	Immunofluorescence
Donkey anti-Sheep AlexaFluor488	Thermo Scientific	A-11015	1:400	Immunofluorescence
Donkey anti-Goat DyLight405	JacksonImmunoResearch	705-475-147	1:400	Immunofluorescence
Donkey anti-Rat AlexaFluor647	JacksonImmunoResearch	712-605-150	1:400	Immunofluorescence
Donkey anti-Rat DyLight405	JacksonImmunoResearch	712-475-150	1:400	Immunofluorescence
Donkey anti-Mouse AlexaFluor488	JacksonImmunoResearch	715-545-150	1:400	Immunofluorescence
Donkey anti-Mouse AlexaFluor647	JacksonImmunoResearch	715-605-151	1:400	Immunofluorescence
Donkey anti-Goat TRITC	JacksonImmunoResearch	705-025-147	1:400	Immunofluorescence
Anti-human PD-L1 unconjugated, clone 29E.2A3	Biolegend	329716	1 µg/mL	Cell culture (Blocking)
Anti-human PD-L2 unconjugated, clone MIH18	Biolegend	345521	1 µg/mL	Cell culture (Blocking)
Anti-human BAFF unconjugated, polyclonal	R&D Systems	AF124	10 µg/mL	Cell culture (Neutralization)
Anti-human TNFα unconjugated, clone MAb1	Biolegend	502805	10 µg/mL	Cell culture (Neutralization)
Anti-human LT𝛼 unconjugated, clone 5807R	R&D Systems	MAB621R	10 µg/mL	Cell culture (Neutralization)
Anti-human LT𝛽R unconjugated, polyclonal	R&D Systems	AF629	10 µg/mL	Cell culture (Blocking)
Anti-human CD3 unconjugated, clone OKT3	eBioscience	16-0037-85	1 µg/mL	Cell culture (Stimulation)
Anti-human CD28 unconjugated, clone CD28.2	eBioscience	16-0289-85	1 µg/mL	Cell culture (Stimulation)
Anti-human ICAM-1 unconjugated, clone HCD54	Biolegend	322721	5 or 50ng/ml	Cell culture (Blocking)
Anti-mouse PD-L1 unconjugated, clone 10F.9G2	Biolegend	124337	10 µg/mL	Cell culture (Blocking)
Anti-mouse PD-L2 unconjugated, clone TY25	Biolegend	107221	10 µg/mL	Cell culture (Blocking)
Anti-mouse CCR7 unconjugated, clone 4B12	R&D Systems	MAB3477	10 µg/mL	Cell culture (Blocking)
Anti-mouse CCL21 unconjugated, polyclonal	R&D Systems	AF457	10 µg/mL	Cell culture (Neutralization)
Anti-mouse CCL19 unconjugated, polyclonal	R&D Systems	AF880	10 µg/mL	Cell culture (Neutralization)
Anti-mouse CXCL9 unconjugated, polyclonal	R&D Systems	AF-492	10 µg/mL	Cell culture (Neutralization)
Anti-mouse CD3 unconjugated, clone 145-2C11	eBioscience	100339	1 µg/mL	Cell culture (Stimulation)
Anti-mouse CD28 unconjugated, clone 37.51	eBioscience	102115	2 µg/mL	Cell culture (Stimulation)
Chemicals, peptides and recombinant proteins
Human IL-2 IS	Miltenyi Biotech	130-097-743	20 ng/mL	Cell culture
Human CCL21	Peprotech	300-35	1 µg/mL	Cell culture
Human TNFα	Peprotech	300-01A	50ng/mL	Cell culture
Human LTα3	R&D Systems	211-TBB	10ng/mL	Cell culture
Mouse CCL21	Peprotech	250-13	1 µg/mL	Cell culture
Fixable Viability Dye eFluor™ 780	Thermo Scientific	65-0865-18	1:1000	Flow cytometry
RHODAMINE PHALLOIDIN	Thermo Scientific	R415	1:100	Immunofluorescence
DAPI	CellSignaling	4083S	1:400	Immunofluorescence
CellTracker™ Blue CMAC Dye	Thermo Scientific	C2110	1:100	Immunofluorescence
OVA-DQ	Thermo Scientific	D-12053	100 µg/mL	Flow cytometry
OVA-488	Thermo Scientific	O34781	100 µg/mL	Flow cytometry
Matrigel	Corning	356231	1,8 mg/mL	Cell culture
Collagen I	Corning	354249	3.2 mg/mL	Cell culture
SIINFEKL	Sigma	S7951	5 nM	Cell culture
Annexin V-PE	Biolegend	640947	1:100	Flow cytometry
ToPro3	Thermo Scientific	T3605	1:3000	Flow cytometry
Annexin binding buffer	Biolegend	422201	n/a	Flow cytometry
Vybrant™ CFDA SE Cell Tracer Kit	Thermo Scientific	V12883	1:1000	Flow cytometry
FluorSafe	Millipore	345789	n/a	Immunofluorescence
Comp Beads for Stroma cells	BD Biosciences	560497	n/a	Flow cytometry
Comp Beads for lymhocytes	BD Biosciences	552843	n/a	Flow cytometry
Ovalbumin	Sigma	A5503	100 µg/mL	Cell culture
Human Magnetic Luminex Assay	R&D Systems	LXSAHM	n/a
Rac1 G-LISA Activation Assay Kit	Cytoskeleton	BK035-S	n/a	ELISA
RhoA G-LISA Activation Assay	Cytoskeleton	BK121	n/a	ELISA
RNAscope® Multiplex Fluorescent Reagent Kit v2	ACD	323100	n/a	Immunofluorescence
EasySep™ Mouse CD8+ T Cell Isolation Kit	Stemcell	19853	n/a	Tissue processing
EasySep™ Mouse T Cell Isolation Kit	Stemcell	19851	n/a	Tissue processing
EasySep™ Mouse B Cell Isolation Kit	Stemcell	19854	n/a	Tissue processing
EasySep™ Human CD8+ T Cell Enrichment Kit	Stemcell	19053	n/a	Tissue processing
EasySep™ Human T Cell Enrichment Kit	Stemcell	19051	n/a	Tissue processing
EasySep™ Human B Cell Enrichment Kit	Stemcell	19054	n/a	Tissue processing
Vybrant™ Alexa Fluor™ 488 Lipid Raft Labeling Kit	Thermo Scientific	V34403	n/a	Immunofluorescence
Dynabeads™ Human T-Activator CD3/CD28 for T Cell Expansion and Activation	Thermo Scientific	Thermo Scientific		Cell culture
Biological samples
U2932	DSMZ	ACC-633, RRID:CVCL_1896	n/a	cell culture
SU-DHL16	DSMZ	ACC 577, RRID:CVCL_1890	n/a	cell culture
SU-DHL4	DSMZ	ACC-495, RRID:CVCL_0539	n/a	cell culture
OCI-Ly3	DSMZ	ACC 761, RRID:CVCL_8800	n/a	cell culture
SU-DHL10	Gift from BMS	RRID:CVCL_1889	n/a	cell culture
OCI-Ly10	Gift from BMS	RRID:CVCL_8795	n/a	cell culture
RL	Gift from BMS	RRID:CVCL_1660	n/a	cell culture
TMD8	Gift from BMS	(RRID:CVCL_A442	n/a	cell culture
WSU-NHL	Gift from BMS	RRID:CVCL_1793	n/a	cell culture
OCI-Ly18	Gift from BMS	RRID:CVCL_1880	n/a	cell culture
OCI-Ly1	Gift from BMS	RRID:CVCL_1879	n/a	cell culture
JY	Public Health England	ECACC n: 94022533	n/a	cell culture
00136	Public Health England	n/a	n/a	cell culture
111BCL	Public Health England	n/a	n/a	cell culture
Human lymph nodes	University of Glasgow, KCL, University of Graz	n/a	n/a	cell culture
Peripheral blood from healthy donors	KCL	n/a	n/a	cell culture
Deposited data
Human FRCs bulk RNASeq	This paper	GSE179161	n/a	RNASeq
Murine FRCs low input bulk RNASeq	This paper	GSE179193	n/a	RNASeq
Murine lymph node stromal cells scRNAseq	This paper	GSE193565	n/a	RNASeq
IMC data	This paper	DOI: 10.5281/zenodo.6491226	n/a	IMC
Software and algorithms
NIS Elements	Nikon	https://www.nikoninstruments.com/Products/Software, RRID:SCR_014329	n/a	Immunofluorescence
Imaris	Bitplane	http://www.bitplane.com/imaris/imaris, RRID:SCR_007370	n/a	Immunofluorescence
Fiji		http://fiji.sc, RRID:SCR_002285	n/a	Immunofluorescence
Illustrator	Adobe	http://www.adobe.com/products/illustrator.html, RRID:SCR_010279	n/a	Figures creation
FlowJo, v10.8.1	FlowJo	https://www.flowjo.com/solutions/flowjo, RRID:SCR_008520	n/a	Flow cytometry
MCD Viewer	Fluidigm	Software | Fluidigm	n/a	IMC
Prism	GraphPad	https://www.graphpad.com, RRID:SCR_002798	n/a	Statistical analysis
Ilastik	DOI:10.1038/s41592-019-0582-9, DOI:10.1109/ISBI.2011.5872394	http://ilastik.org/, RRID:SCR_015246	n/a	IMC
CellProfiler	Broad Institute	http://cellprofiler.org, RRID:SCR_007358	n/a	IMC
Gene Set Enrichment Analysis (GSEA)	Broad Institute	http://www.broadinstitute.org/gsea/, RRID:SCR_003199	n/a	RNASeq
Biorender	Biorender	https://app.biorender.com/	n/a	Cartoon design
R package IMC			n/a	IMC
R package RNA sequencing			n/a	RNASeq
R (v3.6.1)	The R Foundation	https://www.r-project.org	n/a	RNASeq
Seurat (v3.1.0, R package)	DOI:10.1016/j.cell.2019.05.031	https://github.com/satijalab/seurat	n/a	RNASeq
