# Supplementary material for: Tumor-activated lymph node fibroblasts suppress T cell function in diffuse large B cell lymphoma
Source: J Clin Invest. 2023 Jul 3;133(13):e166070. doi: 10.1172/JCI166070 (PMC10313378; doi:10.1172/JCI166070)
Supplement: Supporting data values [file jci-133-166070-s151.xlsx]

## Sheet: 1C
FRCs		LECs		BECs
rLN	DLBCL LN	rLN	DLBCL LN	rLN	DLBCL LN
8.54614	19.633	3.07491	7.39556	5.89689	13.53
11.7796	18.1721	2.62235	4.11417	8.21369	11.13
15.9288	27.2118	1.1728	6.66612	4.83607	6.32
	16.503		3.99099		15.31
	22.7147		6.00257		15.94
	25.5461		8.46351		13.03
	16.0895		1.51369		17.63
	13.972		3.75762		10.89
	19.5399		8.024		11.47
	11.2711		13.6644		15.85
	22.2435		9.77981		14.29
	13.1656		10.3597		14.43
	20.0784		8.17356		14.13
	15.9847		4.81767		17.8
	15.3249		2.97366		2.61
	10.7675		4.17153		14.27
	20.3368		6.98895		15
	18.1408		6.8488		14.22
	26.2494		11.2847		11.4
	31.6153		9.65607		5.41
	13.0332		2.87519		13.9
	10.0336		2.28744		12.65
	16.2322		7.729		14.45
	21.2281		6.80648		7.37
	17.8892		5.22187		6.78
	16.1245		2.95964		8.57
	15.2184		5.58091		11.13
	13.4509		3.23333		12.9
	12.1825		3.32457		16.33
	24.3061		9.77947		7.66
	17.7174		6.90301		16.13
	21.8852		6.67788		10.69
	10.1253		2.92987		10.15
	18.124		7.86882		15.31
	24.1126		8.83451		13.75
	13.3947		6.01696		11.79
	15.7667		3.88662		16.82
	29.1521		10.5791		4.5
	26.1741		9.93825		13.02
	10.5162		7.41557		4.34
	21.8224		7.83542		12.11
	19.8378		3.56815		4.5
	10.9494		8.4478		13.3
	18.6059		4.65933		14.45
	15.922		5.86374		11.94
	18.8773		7.51897		15.73
	10.2413		1.86476		5.39
	17.5377		6.76663		13.33
	21.7127		8.64161		8.11
	19.2463		2.8654		11.49
	17.3767		9.39918		13.89
	15.8347		8.15211		14.6
	24.5834		7.85889		5.14

## Sheet: 1D
n Branches per FOV			Branches length
rLN	DLBCL		rLN	DLBCL
728	484.333		2.51903	8.1474
633	666.667		4.3	7.5
532	223.667		6.30994	7.6
490	149		3.97374	7.2
479	311.667		6.1312	7.06793
	332			7.10457
	273.333			8.45094
	278.333			8.33262
	323			7.37423
	289			7.44581
	325			7.79907
	340			8.52834
	205			5.17776
	225			7.13636
	217			6.16455

## Sheet: 1E
Circle Radius (um)
rLN	DLBCL
3.04656	3.78959
3.0425	3.88062
3.17	3.51671
2.85603	3.52713
3.19955	3.69486
	3.78205
	3.46975
	3.74632
	4.01598
	3.33
	3.01
	3.5
	4.1
	3.4211
	3.2

## Sheet: 1F
% PDPN occupied area
WT	IμBCL6
8.58015	32.4393
10.0935	21.7404
5.90326	15.4916
3.84905	18.6355
9.18672	17.6692
	11.0909

## Sheet: 1G
% PDPN occupied area
WT	IμBCL6
16.42	27.0082
8.11629	22.6404
10.4565	22.7008
9.12934	23.1
10.368	21.51
	22.345

## Sheet: 2B
Cell shape index
FRCs	DLBCL-FRCs (c)	DLBCL-FRCs(p)
0.382271	0.21474	0.307663
0.593163	0.166501	0.239426
0.411634	0.351385	0.225819
0.259535	0.301781	0.25518
0.312596	0.238146	0.163857
0.435842	0.158363	0.225185
0.536383	0.123905	0.369495
0.365134	0.268599	0.533765
0.184349	0.136136	0.324406
0.212857	0.261322	0.261378
0.402076	0.439596	0.228848
0.389327	0.163048	0.484815
0.333744	0.122926	0.287531
0.610653	0.129761	0.26275
0.521551	0.189195	0.23666
0.410406	0.330715	0.273782
0.229171	0.143269	0.314487
0.204776	0.457789	0.566811
0.358626	0.404518	0.291309
0.252804	0.219508	0.256151
0.648948	0.348717	0.237616
0.370747	0.36839	0.340514
0.39736	0.365569	0.299494
0.447232	0.320284	0.190556
0.226837	0.499049	0.199394
0.271393	0.28023	0.231016
0.392501	0.385397	0.384388
0.217883	0.188526
0.439781	0.09021
0.252737	0.486576
0.470698	0.180388
0.55431	0.409176
0.323051
0.417363

## Sheet: 2C
Contraction relative to control
FRCs	DLBCL-FRCs(c)
1	0.588616
0.994825	0.569211
1.00388	0.490298

## Sheet: 2D
Cell length (𝛍m)
FRCs	DLBCL-FRCs(c)
188.664	315.412
150.306	283.693
89.961	150.765
117.546	185.413
80.324	276.638
231.821	256.553
136.956	232.936
148.449	122.348
121.659	347.225
77.201	152.817
123.548	328.283
174.774	189.763
143.293	243.846
139.703	328.25
120.033

## Sheet: 2F
PDPN total pixel intensity
rLN	DLBCL
57988	247858
61995	165228
52342	281278
	140643
	275376
	321052
	47812.5
	110710
	211037
	203655
	289920
	425739
	261754
	257426
	178084
	244598
	184632
	316674
	396596
	436937
	168670
	122172
	157799
	246188
	155141
	38512
	154484
	89753
	90934
	282964
	165502
	263248
	76722
	165328
	304598
	188385
	103090
	302316
	315820
	129717
	305586
	191919
	157079
	158690
	120755
	265655
	42975
	288506
	197676
	47776
	124010
	166590
	287731

## Sheet: 3A
Cell shape index
	DLBCL-FRCs(c)
FRCs	Vehicle	anti-LTbR	anti-LTalpha	anti-TNFalpha	aLTs + aTNFa
0.261542	0.091353	0.387172	0.65868	0.22818	0.354182
0.225359	0.129157	0.160727	0.210878	0.451827	0.220511
0.618064	0.196747	0.226805	0.366862	0.181303	0.499055
0.457343	0.151971	0.215843	0.145027	0.603885	0.329616
0.505433	0.429366	0.244741	0.228665	0.344319	0.448765
0.431629	0.151243	0.456333	0.132762	0.303935	0.244101
0.388956	0.108705	0.189157	0.334523	0.257151	0.509139
0.42689	0.305818	0.231924	0.380015	0.215334	0.261508
0.621254	0.209871	0.240223	0.468323	0.268527	0.180937
0.239868	0.150139	0.425676	0.433044	0.396466	0.191571
0.452411	0.319521	0.423695	0.73359	0.430072	0.34983
0.350162	0.352088	0.231397	0.347467	0.27951	0.348412
0.396591	0.201282	0.392538	0.133759	0.137099	0.56771
0.184548	0.208109	0.154974	0.466255	0.283396	0.288061
0.388706	0.423503	0.392094	0.709716	0.182483	0.240334
0.41779	0.083006	0.175356	0.10479	0.358918	0.490821
0.615299	0.228183	0.45718	0.68265	0.595668	0.431682
0.487984	0.480839	0.183077	0.237456	0.20767	0.329426
0.480722	0.442031	0.38077	0.624552	0.172588	0.492351
0.521022	0.211175	0.241048	0.279024	0.405246	0.295291
0.637682	0.207465	0.55071	0.331259	0.475499	0.607897
0.363067	0.165234	0.207403	0.491982	0.453297	0.273607
0.313598	0.182834		0.287983	0.153142	0.319714
0.443426	0.3338		0.562779	0.272898	0.321541
0.715339	0.15258		0.291081	0.21922	0.314308
0.504029	0.452392		0.261313	0.38732	0.508666
0.511994	0.222588		0.263044	0.357889	0.379779
0.302299	0.132315		0.47834	0.40083	0.18019
0.346483	0.554779		0.196412	0.425762
0.434984	0.1745		0.409732	0.195179
0.335698	0.237145		0.242102	0.567235
0.178842	0.133125		0.201786	0.386522
0.30952	0.192911		0.570463	0.358921
0.536027	0.250457		0.120266	0.408592
0.376573	0.410041		0.1483	0.334354
0.377671	0.135646		0.28992	0.405945
0.420107			0.163975	0.21147
0.285169			0.6181	0.357379
0.352585			0.409695	0.368832
0.472494			0.291497
0.299973			0.398903
0.513745			0.407605

[truncated: 86 more sheets: 3C, 6A, 6B, 6C, 6D, 7A, 7B, 7C, 7D, 7E, 8B, 8C, 8D, 8E, 8G, 9B, 12C, 12D, 13A, 13B …]
